# Supplementary material for: On nine species of the spider genus Eriovixia (Araneae, Araneidae) from Xishuangbanna, China
Source: Zookeys. 2021 Apr 26;1034:199–236. doi: 10.3897/zookeys.1034.60411 (PMC8093186; doi:10.3897/zookeys.1034.60411)
Supplement: XML Treatment for Eriovixia [file zookeys.1034.60411-treatment1.xml]

<!DOCTYPE tp:taxon-treatment
  PUBLIC "-//TaxonX//DTD Taxonomic Treatment Publishing DTD v0 20100105//EN" "tax-treatment-NSO.dtd">
<tp:taxon-treatment xmlns:tp="http://www.plazi.org/taxpub"><tp:treatment-meta><kwd-group><label>Taxon classification</label><kwd><named-content xmlns:xlink="http://www.w3.org/1999/xlink" content-type="kingdom">Animalia</named-content></kwd><kwd><named-content xmlns:xlink="http://www.w3.org/1999/xlink" content-type="order">Araneae</named-content></kwd><kwd><named-content xmlns:xlink="http://www.w3.org/1999/xlink" content-type="family">Araneidae</named-content></kwd></kwd-group><mixed-citation publication-type="journal"><person-group><name><surname>Mi</surname><given-names>Xiaoqi</given-names></name><name><surname>Li</surname><given-names>Shuqiang</given-names></name></person-group><article-title>On nine species of the spider genus <italic><tp:taxon-name><tp:taxon-name-part taxon-name-part-type="genus" reg="Eriovixia">Eriovixia</tp:taxon-name-part></tp:taxon-name></italic> (<tp:taxon-name><tp:taxon-name-part taxon-name-part-type="order">Araneae</tp:taxon-name-part></tp:taxon-name>, <tp:taxon-name><tp:taxon-name-part taxon-name-part-type="family">Araneidae</tp:taxon-name-part></tp:taxon-name>) from Xishuangbanna, China</article-title><source>Zookeys</source><day>26</day><month>4</month><year>2021</year><volume>1034</volume><fpage>199</fpage><lpage>236</lpage><pub-id pub-id-type="doi">10.3897/zookeys.1034.60411</pub-id></mixed-citation></tp:treatment-meta><tp:nomenclature><label>Genus</label><tp:taxon-name><object-id xmlns:xlink="http://www.w3.org/1999/xlink" content-type="arpha" xlink:type="simple">751D4CC2-5E43-5612-8E78-A4C392571F07</object-id>
            <tp:taxon-name-part taxon-name-part-type="genus" reg="Eriovixia">Eriovixia</tp:taxon-name-part>
          </tp:taxon-name><tp:taxon-authority>Archer, 1951</tp:taxon-authority><tp:nomenclature-citation-list><tp:nomenclature-citation><tp:taxon-name>
                <tp:taxon-name-part taxon-name-part-type="genus" reg="Eriovixia">Eriovixia</tp:taxon-name-part>
              </tp:taxon-name><comment>Archer, 1951a: 18.</comment></tp:nomenclature-citation><tp:nomenclature-citation><tp:taxon-name>
                <tp:taxon-name-part taxon-name-part-type="genus" reg="Simonarachne">Simonarachne</tp:taxon-name-part>
              </tp:taxon-name><comment>Archer, 1951b: 28.</comment></tp:nomenclature-citation><tp:nomenclature-citation><tp:taxon-name>
                <tp:taxon-name-part taxon-name-part-type="genus" reg="Heurodes">Heurodes</tp:taxon-name-part>
              </tp:taxon-name><comment>Yaginuma &amp; Archer, 1959: 35.</comment></tp:nomenclature-citation><tp:nomenclature-citation><tp:taxon-name>
                <tp:taxon-name-part taxon-name-part-type="genus" reg="Eriovixia">Eriovixia</tp:taxon-name-part></tp:taxon-name><comment>: Grasshoff, 1986: 4; <xref ref-type="bibr" rid="B19">Yin et al., 1997</xref>: 294; Tanikawa, 1999: 42; Tanikawa, 2007: 90; <xref ref-type="bibr" rid="B8">Han and Zhu 2010</xref>: 2610.</comment></tp:nomenclature-citation><tp:nomenclature-citation><tp:taxon-name>
                <tp:taxon-name-part taxon-name-part-type="genus" reg="Tukaraneus">Tukaraneus</tp:taxon-name-part>
              </tp:taxon-name><comment>Barrion &amp; Litsinger, 1995: 644.</comment></tp:nomenclature-citation></tp:nomenclature-citation-list></tp:nomenclature><tp:treatment-sec sec-type="type species" id="SECID0EBPAC"><title>Type species.</title><p><italic><tp:taxon-name><tp:taxon-name-part taxon-name-part-type="genus" reg="Araneus">Araneus</tp:taxon-name-part> <tp:taxon-name-part taxon-name-part-type="species" reg="rhinura">rhinura</tp:taxon-name-part></tp:taxon-name></italic> Pocock, 1900 from Benito River in Equatorial Guinea.</p></tp:treatment-sec><tp:treatment-sec sec-type="description" id="SECID0ESPAC"><title>Description.</title><p>Small to medium-sized. Carapace pear-shaped, covered with setae, fovea depressed, male often with a cephalic protuberance below AMEs. Chelicerae yellow, with 4 promarginal and 3 retromarginal teeth (with 2 or 4 retromarginal teeth in some species). Endites and labium often dark at base and paler distally. Leg I longest, leg III shortest, Leg II longer than leg IV, femur II of males with a groove at base, femur II, patella II and tibia II of males with 16–23 macrosetae. Abdomen longer than wide (slightly wider than long in <italic><tp:taxon-name><tp:taxon-name-part taxon-name-part-type="genus" reg="Eriovixia">E.</tp:taxon-name-part> <tp:taxon-name-part taxon-name-part-type="species" reg="sakiedaorum">sakiedaorum</tp:taxon-name-part></tp:taxon-name></italic> Tanikawa, 1999), blunt anteriorly and tapered posteriorly, extending more or less beyond the spinnerets. Male palp lacking long patellar bristles; cymbium longer than wide; paracymbium finger-like; median apophysis prominent, often with dorsal spur(s); conductor wide and thick; embolus short; terminal apophysis varying according to species. Epigyne strongly sclerotised, with a posteriorly directed, rimmed scape; copulatory openings situated posteriorly; spermathecae round, ovoid or kidney-shaped.</p></tp:treatment-sec><tp:treatment-sec sec-type="diagnosis" id="SECID0EEAAE"><title>Diagnosis.</title><p>The genus is similar to some <italic><tp:taxon-name><tp:taxon-name-part taxon-name-part-type="genus" reg="Neoscona">Neoscona</tp:taxon-name-part></tp:taxon-name></italic> in epigyne structure, but can be distinguished by: 1) small to medium size (♀♀3.00–9.80, ♂♂ 2.50–7.20) vs. medium to large size (♀♀ 4.50–15.00, ♂♂ 3.75–10.80); 2) the female spinnerets situated on the posterior 1/2 to 1/3 of abdomen vs. close to the posterior edge of abdomen; 3) lacking long patellar bristles vs. with 2 long bristles; 4) coxae I in male without apophysis vs. with a hook, like an apophysis; and 5) males often having a cephalic protuberance below AMEs vs. absent.</p></tp:treatment-sec><tp:treatment-sec sec-type="distribution" id="SECID0ERAAE"><title>Composition and distribution.</title><p>A total of 25 described species with three in Africa and 22 in Asia.</p></tp:treatment-sec><tp:treatment-sec sec-type="comments" id="SECID0EWAAE"><title>Comments.</title><p>The differences between the males of the type species and Asian species are unknown because the palp of the type species was not well illustrated or photographed and the Asian species may belong to a separate genus.</p></tp:treatment-sec><ref-list><ref id="B19"><mixed-citation xmlns:xlink="http://www.w3.org/1999/xlink" xlink:type="simple"><person-group><name name-style="western"><surname>Yin</surname><given-names>CM</given-names></name><name name-style="western"><surname>Wang</surname><given-names>JF</given-names></name><name name-style="western"><surname>Zhu</surname><given-names>MS</given-names></name><name name-style="western"><surname>Xie</surname><given-names>LP</given-names></name><name name-style="western"><surname>Peng</surname><given-names>XJ</given-names></name><name name-style="western"><surname>Bao</surname><given-names>YH</given-names></name></person-group> (<year>1997</year>) <source>Fauna Sinica: <tp:taxon-name><tp:taxon-name-part taxon-name-part-type="class">Arachnida</tp:taxon-name-part></tp:taxon-name>: <tp:taxon-name><tp:taxon-name-part taxon-name-part-type="order">Araneae</tp:taxon-name-part></tp:taxon-name>: <tp:taxon-name><tp:taxon-name-part taxon-name-part-type="family">Araneidae</tp:taxon-name-part></tp:taxon-name>.</source><publisher-name>Science Press</publisher-name>, <publisher-loc>Beijing</publisher-loc>, <size units="page">460 pp</size>.</mixed-citation></ref><ref id="B8"><mixed-citation xmlns:xlink="http://www.w3.org/1999/xlink" xlink:type="simple"><person-group><name name-style="western"><surname>Han</surname><given-names>GX</given-names></name><name name-style="western"><surname>Zhu</surname><given-names>MS</given-names></name></person-group> (<year>2010</year>) <article-title>Taxonomy and biogeography of the spider genus <italic><tp:taxon-name><tp:taxon-name-part taxon-name-part-type="genus">Eriovixia</tp:taxon-name-part></tp:taxon-name></italic> (<tp:taxon-name><tp:taxon-name-part taxon-name-part-type="order">Araneae</tp:taxon-name-part></tp:taxon-name>: <tp:taxon-name><tp:taxon-name-part taxon-name-part-type="family">Araneidae</tp:taxon-name-part></tp:taxon-name>) from Hainan Island, China.</article-title><source>Journal of Natural History</source><volume>44</volume>(<issue>43–44</issue>): <fpage>2609</fpage>–<lpage>2635</lpage>. <ext-link xlink:type="simple" ext-link-type="doi" xlink:href="10.1080/00222933.2010.507315">https://doi.org/10.1080/00222933.2010.507315</ext-link></mixed-citation></ref></ref-list></tp:taxon-treatment>
