# Supplementary material for: On nine species of the spider genus Eriovixia (Araneae, Araneidae) from Xishuangbanna, China
Source: Zookeys. 2021 Apr 26;1034:199–236. doi: 10.3897/zookeys.1034.60411 (PMC8093186; doi:10.3897/zookeys.1034.60411)
Supplement: XML Treatment for Eriovixia ganae [file zookeys.1034.60411-treatment2.xml]

<!DOCTYPE tp:taxon-treatment
  PUBLIC "-//TaxonX//DTD Taxonomic Treatment Publishing DTD v0 20100105//EN" "tax-treatment-NSO.dtd">
<tp:taxon-treatment xmlns:tp="http://www.plazi.org/taxpub"><tp:treatment-meta><kwd-group><label>Taxon classification</label><kwd><named-content xmlns:xlink="http://www.w3.org/1999/xlink" content-type="kingdom">Animalia</named-content></kwd><kwd><named-content xmlns:xlink="http://www.w3.org/1999/xlink" content-type="order">Araneae</named-content></kwd><kwd><named-content xmlns:xlink="http://www.w3.org/1999/xlink" content-type="family">Araneidae</named-content></kwd></kwd-group><mixed-citation publication-type="journal"><person-group><name><surname>Mi</surname><given-names>Xiaoqi</given-names></name><name><surname>Li</surname><given-names>Shuqiang</given-names></name></person-group><article-title>On nine species of the spider genus <italic><tp:taxon-name><tp:taxon-name-part taxon-name-part-type="genus" reg="Eriovixia">Eriovixia</tp:taxon-name-part></tp:taxon-name></italic> (<tp:taxon-name><tp:taxon-name-part taxon-name-part-type="order">Araneae</tp:taxon-name-part></tp:taxon-name>, <tp:taxon-name><tp:taxon-name-part taxon-name-part-type="family">Araneidae</tp:taxon-name-part></tp:taxon-name>) from Xishuangbanna, China</article-title><source>Zookeys</source><day>26</day><month>4</month><year>2021</year><volume>1034</volume><fpage>199</fpage><lpage>236</lpage><pub-id pub-id-type="doi">10.3897/zookeys.1034.60411</pub-id></mixed-citation></tp:treatment-meta><tp:nomenclature><tp:taxon-name><object-id xmlns:xlink="http://www.w3.org/1999/xlink" content-type="arpha" xlink:type="simple">CD0B67B0-D5D4-58F8-A2A8-78DA82013E7E</object-id>
            <tp:taxon-name-part taxon-name-part-type="genus" reg="Eriovixia">Eriovixia</tp:taxon-name-part>
            <tp:taxon-name-part taxon-name-part-type="species" reg="ganae">ganae</tp:taxon-name-part>
            <object-id xmlns:xlink="http://www.w3.org/1999/xlink" content-type="zoobank" xlink:type="simple">http://zoobank.org/F7E6F4F5-73DB-45CA-9BB4-D38FB468C066</object-id>
          </tp:taxon-name><tp:taxon-status xmlns:xlink="http://www.w3.org/1999/xlink" xlink:type="simple">sp. nov.</tp:taxon-status><xref ref-type="fig" rid="F1">Figs 1</xref><xref ref-type="fig" rid="F2">, 2</xref><xref ref-type="fig" rid="F17">, 17A</xref><xref ref-type="fig" rid="F19">, 19A</xref><xref ref-type="fig" rid="F20">, 20A</xref></tp:nomenclature><tp:treatment-sec sec-type="type material" id="SECID0EXCAE"><title>Type material.</title><p>Holotype ♂ (<named-content xmlns:xlink="http://www.w3.org/1999/xlink" content-type="dwc:institutional_code" xlink:type="simple">IZCAS</named-content>-Ar41648), China: Yunnan, Xishuangbanna, Mengla County, Menglun Township, Menglun Nature Reserve, <italic><tp:taxon-name><tp:taxon-name-part taxon-name-part-type="genus" reg="Magnolia">Magnolia</tp:taxon-name-part> <tp:taxon-name-part taxon-name-part-type="species" reg="baillonii">baillonii</tp:taxon-name-part></tp:taxon-name></italic> plantation (about 20 yr) (<named-content xmlns:xlink="http://www.w3.org/1999/xlink" content-type="dwc:verbatimCoordinates" xlink:type="simple"><named-content content-type="geo-json" specific-use="{&#34;type&#34;:&#34;Point&#34;,&#34;coordinates&#34;:[101.284500,21.897000]}" id="NCID0ETDAE" xlink:type="simple">21°53.82'N, 101°17.07'E</named-content></named-content>, 613 m alt.), 18.VIII.2007 p.m., G. Zheng leg. Paratypes: 1♂1♀ (<named-content xmlns:xlink="http://www.w3.org/1999/xlink" content-type="dwc:institutional_code" xlink:type="simple">IZCAS</named-content>-Ar41649–40650), rubber plantation (about 20 yr) (<named-content xmlns:xlink="http://www.w3.org/1999/xlink" content-type="dwc:verbatimCoordinates" xlink:type="simple"><named-content content-type="geo-json" specific-use="{&#34;type&#34;:&#34;Point&#34;,&#34;coordinates&#34;:[101.272167,21.908333]}" id="NCID0EDEAE" xlink:type="simple">21°54.50'N, 101°16.33'E</named-content></named-content>, 586 m alt.), 17.VII.2007, G. Zheng leg.; 1♂ (<named-content xmlns:xlink="http://www.w3.org/1999/xlink" content-type="dwc:institutional_code" xlink:type="simple">IZCAS</named-content>-Ar41651), <italic><tp:taxon-name><tp:taxon-name-part taxon-name-part-type="genus" reg="Magnolia">Magnolia</tp:taxon-name-part> <tp:taxon-name-part taxon-name-part-type="species" reg="baillonii">baillonii</tp:taxon-name-part></tp:taxon-name></italic> plantation (about 20 yr.) (<named-content xmlns:xlink="http://www.w3.org/1999/xlink" content-type="dwc:verbatimCoordinates" xlink:type="simple"><named-content content-type="geo-json" specific-use="{&#34;type&#34;:&#34;Point&#34;,&#34;coordinates&#34;:[101.267333,21.912833]}" id="NCID0E5EAE" xlink:type="simple">21°54.77'N, 101°16.04'E</named-content></named-content>, 556 m alt.), 18.VII.2007. G. Zheng leg.; 1♀ (<named-content xmlns:xlink="http://www.w3.org/1999/xlink" content-type="dwc:institutional_code" xlink:type="simple">IZCAS</named-content>-Ar41652), Yulinjiegou Scenic Spot (<named-content xmlns:xlink="http://www.w3.org/1999/xlink" content-type="dwc:verbatimCoordinates" xlink:type="simple"><named-content content-type="geo-json" specific-use="{&#34;type&#34;:&#34;Point&#34;,&#34;coordinates&#34;:[101.270000,21.920000]}" id="NCID0EOFAE" xlink:type="simple">21°55.20'N, 101°16.20'E</named-content></named-content>, 553 m alt.), 2.VIII.2018 night, C. Wang et al. leg.; 1♀ (<named-content xmlns:xlink="http://www.w3.org/1999/xlink" content-type="dwc:institutional_code" xlink:type="simple">IZCAS</named-content>-Ar41653), Baihuayuan Scenic Spot (<named-content xmlns:xlink="http://www.w3.org/1999/xlink" content-type="dwc:verbatimCoordinates" xlink:type="simple"><named-content content-type="geo-json" specific-use="{&#34;type&#34;:&#34;Point&#34;,&#34;coordinates&#34;:[101.247833,21.926667]}" id="NCID0E5FAE" xlink:type="simple">21°55.60'N, 101°14.87'E</named-content></named-content>, 541 m alt.), 4.VIII.2018 night, C. Wang et al. leg.; 1♂ (<named-content xmlns:xlink="http://www.w3.org/1999/xlink" content-type="dwc:institutional_code" xlink:type="simple">IZCAS</named-content>-Ar41654), palm plantation (<named-content xmlns:xlink="http://www.w3.org/1999/xlink" content-type="dwc:verbatimCoordinates" xlink:type="simple"><named-content content-type="geo-json" specific-use="{&#34;type&#34;:&#34;Point&#34;,&#34;coordinates&#34;:[101.250833,21.924500]}" id="NCID0EOGAE" xlink:type="simple">21°55.47'N, 101°15.05'E</named-content></named-content>, 554 m alt.), 13.VIII.2018, C. Wang et al. leg.; 1♀ (<named-content xmlns:xlink="http://www.w3.org/1999/xlink" content-type="dwc:institutional_code" xlink:type="simple">IZCAS</named-content>-Ar41655), Baizhuyuan Scenic Spot (<named-content xmlns:xlink="http://www.w3.org/1999/xlink" content-type="dwc:verbatimCoordinates" xlink:type="simple"><named-content content-type="geo-json" specific-use="{&#34;type&#34;:&#34;Point&#34;,&#34;coordinates&#34;:[101.248833,21.930500]}" id="NCID0E5GAE" xlink:type="simple">21°55.83'N, 101°14.93'E</named-content></named-content>, 542 m alt.), 30.IV.2019, C. Wang leg. Other material examined: 4♀(<named-content xmlns:xlink="http://www.w3.org/1999/xlink" content-type="dwc:institutional_code" xlink:type="simple">IZCAS</named-content>-Ar41656), Qihuayihui Scenic Spot (<named-content xmlns:xlink="http://www.w3.org/1999/xlink" content-type="dwc:verbatimCoordinates" xlink:type="simple"><named-content content-type="geo-json" specific-use="{&#34;type&#34;:&#34;Point&#34;,&#34;coordinates&#34;:[101.249000,21.926833]}" id="NCID0EOHAE" xlink:type="simple">21°55.61'N, 101°14.94'E</named-content></named-content>, 603 m alt.), 2.V.2019 night, C. Wang leg.; 2♂1♀ (<named-content xmlns:xlink="http://www.w3.org/1999/xlink" content-type="dwc:institutional_code" xlink:type="simple">IZCAS</named-content>-Ar41657), same locality (<named-content xmlns:xlink="http://www.w3.org/1999/xlink" content-type="dwc:verbatimCoordinates" xlink:type="simple"><named-content content-type="geo-json" specific-use="{&#34;type&#34;:&#34;Point&#34;,&#34;coordinates&#34;:[101.249000,21.926833]}" id="NCID0E5HAE" xlink:type="simple">21°55.61'N, 101°14.94'E</named-content></named-content>, 603 m alt.), 13.V.2019, C. Wang leg.; 1♀ (<named-content xmlns:xlink="http://www.w3.org/1999/xlink" content-type="dwc:institutional_code" xlink:type="simple">IZCAS</named-content>-Ar41658), #2 site in Mafengzhai Village (<named-content xmlns:xlink="http://www.w3.org/1999/xlink" content-type="dwc:verbatimCoordinates" xlink:type="simple"><named-content content-type="geo-json" specific-use="{&#34;type&#34;:&#34;Point&#34;,&#34;coordinates&#34;:[101.288333,21.893167]}" id="NCID0EOIAE" xlink:type="simple">21°53.59'N, 101°17.30'E</named-content></named-content>, 546 m alt.), 4.V.2019, Y. Tong et al. leg.; 1♀ (<named-content xmlns:xlink="http://www.w3.org/1999/xlink" content-type="dwc:institutional_code" xlink:type="simple">IZCAS</named-content>-Ar41659), riverside near Baizhuyuan Scenic Spot (<named-content xmlns:xlink="http://www.w3.org/1999/xlink" content-type="dwc:verbatimCoordinates" xlink:type="simple"><named-content content-type="geo-json" specific-use="{&#34;type&#34;:&#34;Point&#34;,&#34;coordinates&#34;:[101.248833,21.930500]}" id="NCID0E5IAE" xlink:type="simple">21°55.83'N, 101°14.93'E</named-content></named-content>, 542 m alt.), 9.V.2019, C. Wang leg.</p></tp:treatment-sec><tp:treatment-sec sec-type="etymology" id="SECID0EDJAE"><title>Etymology.</title><p>The specific name is a patronym of Mrs. Jiahui Gan (Tongren University), one of the collectors of the type specimens; noun (name) in genitive case.</p></tp:treatment-sec><tp:treatment-sec sec-type="diagnosis" id="SECID0EIJAE"><title>Diagnosis.</title><p>The new species resembles <italic><tp:taxon-name><tp:taxon-name-part taxon-name-part-type="genus" reg="Eriovixia">E.</tp:taxon-name-part> <tp:taxon-name-part taxon-name-part-type="species" reg="nigrimaculata">nigrimaculata</tp:taxon-name-part></tp:taxon-name></italic> in habitus, but can be distinguished from the latter by the: 1) female carapace with 2 tubercles vs. lacking tubercles (<xref ref-type="bibr" rid="B8">Han and Zhu 2010</xref>: fig. 3C); 2) embolus wide and bent distally in prolateral view vs. thin and not bent (<xref ref-type="bibr" rid="B8">Han and Zhu 2010</xref>: fig. 11D); 3) median apophysis with 2 dorsal spurs vs. 3 spurs (<xref ref-type="bibr" rid="B8">Han and Zhu 2010</xref>: figs 11D and E); 4) scape nearly square vs. long and triangular (<xref ref-type="bibr" rid="B8">Han and Zhu 2010</xref>: figs 11A–C); and 5) median plate keeled vs. not keeled (<xref ref-type="bibr" rid="B8">Han and Zhu 2010</xref>: fig. 11C).</p></tp:treatment-sec><tp:treatment-sec sec-type="description" id="SECID0ENKAE"><title>Description.</title><p><bold><italic>Male</italic></bold> (holotype, Figs <xref ref-type="fig" rid="F1">1A–D</xref>, <xref ref-type="fig" rid="F17">17A</xref>, <xref ref-type="fig" rid="F19">19A</xref>, <xref ref-type="fig" rid="F20">20A</xref>). Total length 3.10. Carapace 1.60 long, 1.20 wide. Abdomen 1.60 long, 1.60 wide. Clypeus 0.25 high. Eye sizes and interdistances: AME 0.08, ALE 0.05, PME 0.08, PLE 0.05, AME–AME 0.13, AME–ALE 0.25, PME–PME 0.23, PME–PLE 0.38, MOA length 0.28 with anterior width 0.28 and posterior width 0.35. Leg measurements: I 5.15 (1.55, 1.85, 1.20, 0.55), II 3.95 (1.35, 1.30, 0.85, 0.45), III 2.50 (0.90, 0.85, 0.45, 0.30), IV 3.40 (1.10, 1.15, 0.75, 0.40). Carapace dark brown, cervical groove inconspicuous, cephalic protuberance shorter than AME diameter. Chelicerae yellow with 4 promarginal teeth and 2 retromarginal teeth. Sternum yellow, with irregular dark patches and a large white spot posteriorly, bearing sparse darker setae. Legs yellowish-brown with inconspicuous rings. Abdomen as long as wide, dorsum greyish-yellow with a rhombic dark patch, terminus with two pairs of very short tubercles; ventre greyish-yellow, with a pair of white spots and brown patches. Spinnerets yellowish-brown.</p><p><italic>Palp</italic> (Figs <xref ref-type="fig" rid="F1">1A, B</xref> and <xref ref-type="fig" rid="F17">17A</xref>): median apophysis prominent, about 3/5 width of the bulb diameter in apical view, with 2 spurs basally and concave distally; embolus long, flattened and bent distally, curled; terminal apophysis triangular in apical view, about 1.35 times longer than wide, tapered distally.</p><p><bold><italic>Female</italic></bold> (paratype <named-content xmlns:xlink="http://www.w3.org/1999/xlink" content-type="dwc:institutional_code" xlink:type="simple">IZCAS</named-content>-Ar40650, Figs <xref ref-type="fig" rid="F1">1E–G</xref>, <xref ref-type="fig" rid="F2">2</xref>). Total length 3.40. Carapace 1.50 long, 1.30 wide. Abdomen 2.10 long, 2.20 wide. Clypeus 0.15 high. Eye sizes and interdistances: AME 0.08, ALE 0.05, PME 0.08, PLE 0.05, AME–AME 0.15, AME–ALE 0.20, PME–PME 0.28, PME–PLE 0.30, MOA length 0.25 with anterior width 0.28 and posterior width 0.35. Leg measurements: I 5.45 (1.85, 1.95, 1.15, 0.50), II 4.20 (1.45, 1.50, 0.80, 0.45), III 2.55 (0.80, 0.90, 0.45, 0.40), IV 3.95 (1.35, 1.35, 0.80, 0.45). Habitus similar to that of male, but carapace with 2 short tubercles.</p><p><italic>Epigyne</italic> (Fig. <xref ref-type="fig" rid="F2">2</xref>) square shaped, about 1.2 times longer than wide; median plate keeled; copulatory openings round; copulatory ducts twisted and very short, about as long as 2 diameters of spermathecae; spermathecae globular, separated from each other.</p></tp:treatment-sec><tp:treatment-sec sec-type="variation" id="SECID0ETMAE"><title>Variation.</title><p>Total length: ♂♂ 2.50–3.10; ♀♀ 3.20–4.00.</p></tp:treatment-sec><tp:treatment-sec sec-type="distribution" id="SECID0EYMAE"><title>Distribution.</title><p>China (Yunnan).</p><fig id="F1" position="float" orientation="portrait"><object-id xmlns:xlink="http://www.w3.org/1999/xlink" content-type="doi" xlink:type="simple">10.3897/zookeys.1034.60411.figure1</object-id><object-id xmlns:xlink="http://www.w3.org/1999/xlink" content-type="arpha" xlink:type="simple">2D9E2CFC-912C-5E3D-A8FE-99901B163B5D</object-id><label>Figure 1.</label><caption><p><italic><tp:taxon-name><tp:taxon-name-part taxon-name-part-type="genus" reg="Eriovixia">Eriovixia</tp:taxon-name-part> <tp:taxon-name-part taxon-name-part-type="species" reg="ganae">ganae</tp:taxon-name-part></tp:taxon-name></italic> sp. nov., male holotype and female paratype <bold>A</bold> male palp, dorsal view <bold>B</bold> ibid., prolateral view <bold>C</bold> holotype habitus, dorsal view <bold>D</bold> ibid., lateral view <bold>E</bold> paratype habitus, dorsal view <bold>F</bold> ibid., ventral view <bold>G</bold> ibid., lateral view. Scale bars: 0.1 mm (<bold>A, B</bold>); 1 mm (<bold>C–G</bold>).</p></caption><graphic xmlns:xlink="http://www.w3.org/1999/xlink" xlink:href="zookeys-1034-199-g001.jpg" position="float" orientation="portrait" xlink:type="simple" id="oo_535304.jpg"><uri content-type="original_file" xlink:type="simple">https://binary.pensoft.net/fig/535304</uri></graphic></fig><fig id="F2" position="float" orientation="portrait"><object-id xmlns:xlink="http://www.w3.org/1999/xlink" content-type="doi" xlink:type="simple">10.3897/zookeys.1034.60411.figure2</object-id><object-id xmlns:xlink="http://www.w3.org/1999/xlink" content-type="arpha" xlink:type="simple">E67B4569-1245-55C5-BEBB-046109A3CEB6</object-id><label>Figure 2.</label><caption><p><italic><tp:taxon-name><tp:taxon-name-part taxon-name-part-type="genus" reg="Eriovixia">Eriovixia</tp:taxon-name-part> <tp:taxon-name-part taxon-name-part-type="species" reg="ganae">ganae</tp:taxon-name-part></tp:taxon-name></italic> sp. nov., female paratype, epigyne <bold>A</bold> ventral view <bold>B</bold> ventral view <bold>C</bold> lateral view <bold>D</bold> dorsal view. Scale bars: 0.1 mm.</p></caption><graphic xmlns:xlink="http://www.w3.org/1999/xlink" xlink:href="zookeys-1034-199-g002.jpg" position="float" orientation="portrait" xlink:type="simple" id="oo_535305.jpg"><uri content-type="original_file" xlink:type="simple">https://binary.pensoft.net/fig/535305</uri></graphic></fig></tp:treatment-sec><tp:treatment-sec><!--Section generated to contain objects referenced in tp:taxon-treatment.--><fig id="F17" position="float" orientation="portrait"><object-id xmlns:xlink="http://www.w3.org/1999/xlink" content-type="doi" xlink:type="simple">10.3897/zookeys.1034.60411.figure17</object-id><object-id xmlns:xlink="http://www.w3.org/1999/xlink" content-type="arpha" xlink:type="simple">3B3A593D-ED73-5C47-8ACB-592DF5FE0EBD</object-id><label>Figure 17.</label><caption><p>Male palps of <italic><tp:taxon-name><tp:taxon-name-part taxon-name-part-type="genus" reg="Eriovixia">Eriovixia</tp:taxon-name-part></tp:taxon-name></italic> spp, apical view <bold>A</bold><italic><tp:taxon-name><tp:taxon-name-part taxon-name-part-type="genus" reg="Eriovixia">E.</tp:taxon-name-part> <tp:taxon-name-part taxon-name-part-type="species" reg="ganae">ganae</tp:taxon-name-part></tp:taxon-name></italic> sp. nov. <bold>B</bold><italic><tp:taxon-name><tp:taxon-name-part taxon-name-part-type="genus" reg="Eriovixia">E.</tp:taxon-name-part> <tp:taxon-name-part taxon-name-part-type="species" reg="liuhongi">liuhongi</tp:taxon-name-part></tp:taxon-name></italic> sp. nov. <bold>C</bold><italic><tp:taxon-name><tp:taxon-name-part taxon-name-part-type="genus" reg="Eriovixia">E.</tp:taxon-name-part> <tp:taxon-name-part taxon-name-part-type="species" reg="tangi">tangi</tp:taxon-name-part></tp:taxon-name></italic> sp. nov. <bold>D</bold><italic><tp:taxon-name><tp:taxon-name-part taxon-name-part-type="genus" reg="Eriovixia">E.</tp:taxon-name-part> <tp:taxon-name-part taxon-name-part-type="species" reg="wangchengi">wangchengi</tp:taxon-name-part></tp:taxon-name></italic> sp. nov. Scale bars: 0.1 mm.</p></caption><graphic xmlns:xlink="http://www.w3.org/1999/xlink" xlink:href="zookeys-1034-199-g017.jpg" position="float" orientation="portrait" xlink:type="simple" id="oo_535320.jpg"><uri content-type="original_file" xlink:type="simple">https://binary.pensoft.net/fig/535320</uri></graphic></fig><fig id="F19" position="float" orientation="portrait"><object-id xmlns:xlink="http://www.w3.org/1999/xlink" content-type="doi" xlink:type="simple">10.3897/zookeys.1034.60411.figure19</object-id><object-id xmlns:xlink="http://www.w3.org/1999/xlink" content-type="arpha" xlink:type="simple">EA5E80CA-510E-59B5-9BA9-F99AD75EB93B</object-id><label>Figure 19.</label><caption><p>Eye regions of <italic><tp:taxon-name><tp:taxon-name-part taxon-name-part-type="genus" reg="Eriovixia">Eriovixia</tp:taxon-name-part></tp:taxon-name></italic> spp, lateral view <bold>A</bold><italic><tp:taxon-name><tp:taxon-name-part taxon-name-part-type="genus" reg="Eriovixia">E.</tp:taxon-name-part> <tp:taxon-name-part taxon-name-part-type="species" reg="ganae">ganae</tp:taxon-name-part></tp:taxon-name></italic> sp. nov. <bold>B</bold><italic><tp:taxon-name><tp:taxon-name-part taxon-name-part-type="genus" reg="Eriovixia">E.</tp:taxon-name-part> <tp:taxon-name-part taxon-name-part-type="species" reg="liuhongi">liuhongi</tp:taxon-name-part></tp:taxon-name></italic> sp. nov. <bold>C</bold><italic><tp:taxon-name><tp:taxon-name-part taxon-name-part-type="genus" reg="Eriovixia">E.</tp:taxon-name-part> <tp:taxon-name-part taxon-name-part-type="species" reg="tangi">tangi</tp:taxon-name-part></tp:taxon-name></italic> sp. nov. <bold>D</bold><italic><tp:taxon-name><tp:taxon-name-part taxon-name-part-type="genus" reg="Eriovixia">E.</tp:taxon-name-part> <tp:taxon-name-part taxon-name-part-type="species" reg="wangchengi">wangchengi</tp:taxon-name-part></tp:taxon-name></italic> sp. nov. <bold>E</bold><italic><tp:taxon-name><tp:taxon-name-part taxon-name-part-type="genus" reg="Eriovixia">E.</tp:taxon-name-part> <tp:taxon-name-part taxon-name-part-type="species" reg="yaoi">yaoi</tp:taxon-name-part></tp:taxon-name></italic> sp. nov. <bold>F</bold><italic><tp:taxon-name><tp:taxon-name-part taxon-name-part-type="genus" reg="Eriovixia">E.</tp:taxon-name-part> <tp:taxon-name-part taxon-name-part-type="species" reg="yinae">yinae</tp:taxon-name-part></tp:taxon-name></italic> sp. nov. <bold>G</bold><italic><tp:taxon-name><tp:taxon-name-part taxon-name-part-type="genus" reg="Eriovixia">E.</tp:taxon-name-part> <tp:taxon-name-part taxon-name-part-type="species" reg="yunnanensis">yunnanensis</tp:taxon-name-part></tp:taxon-name></italic><bold>H</bold><italic><tp:taxon-name><tp:taxon-name-part taxon-name-part-type="genus" reg="Eriovixia">E.</tp:taxon-name-part> <tp:taxon-name-part taxon-name-part-type="species" reg="zhengi">zhengi</tp:taxon-name-part></tp:taxon-name></italic> sp. nov. Scale bars: 0.1 mm.</p></caption><graphic xmlns:xlink="http://www.w3.org/1999/xlink" xlink:href="zookeys-1034-199-g019.jpg" position="float" orientation="portrait" xlink:type="simple" id="oo_535322.jpg"><uri content-type="original_file" xlink:type="simple">https://binary.pensoft.net/fig/535322</uri></graphic></fig><fig id="F20" position="float" orientation="portrait"><object-id xmlns:xlink="http://www.w3.org/1999/xlink" content-type="doi" xlink:type="simple">10.3897/zookeys.1034.60411.figure20</object-id><object-id xmlns:xlink="http://www.w3.org/1999/xlink" content-type="arpha" xlink:type="simple">DB31B245-F46E-565E-A093-5D4786E874E8</object-id><label>Figure 20.</label><caption><p>Leg II of <italic><tp:taxon-name><tp:taxon-name-part taxon-name-part-type="genus" reg="Eriovixia">Eriovixia</tp:taxon-name-part></tp:taxon-name></italic> spp, prolateral view <bold>A</bold><italic><tp:taxon-name><tp:taxon-name-part taxon-name-part-type="genus" reg="Eriovixia">E.</tp:taxon-name-part> <tp:taxon-name-part taxon-name-part-type="species" reg="ganae">ganae</tp:taxon-name-part></tp:taxon-name></italic> sp. nov. <bold>B</bold><italic><tp:taxon-name><tp:taxon-name-part taxon-name-part-type="genus" reg="Eriovixia">E.</tp:taxon-name-part> <tp:taxon-name-part taxon-name-part-type="species" reg="liuhongi">liuhongi</tp:taxon-name-part></tp:taxon-name></italic> sp. nov. <bold>C</bold><italic><tp:taxon-name><tp:taxon-name-part taxon-name-part-type="genus" reg="Eriovixia">E.</tp:taxon-name-part> <tp:taxon-name-part taxon-name-part-type="species" reg="tangi">tangi</tp:taxon-name-part></tp:taxon-name></italic> sp. nov. <bold>D</bold><italic><tp:taxon-name><tp:taxon-name-part taxon-name-part-type="genus" reg="Eriovixia">E.</tp:taxon-name-part> <tp:taxon-name-part taxon-name-part-type="species" reg="wangchengi">wangchengi</tp:taxon-name-part></tp:taxon-name></italic> sp. nov. <bold>E</bold><italic><tp:taxon-name><tp:taxon-name-part taxon-name-part-type="genus" reg="Eriovixia">E.</tp:taxon-name-part> <tp:taxon-name-part taxon-name-part-type="species" reg="yaoi">yaoi</tp:taxon-name-part></tp:taxon-name></italic> sp. nov. <bold>F</bold><italic><tp:taxon-name><tp:taxon-name-part taxon-name-part-type="genus" reg="Eriovixia">E.</tp:taxon-name-part> <tp:taxon-name-part taxon-name-part-type="species" reg="yinae">yinae</tp:taxon-name-part></tp:taxon-name></italic> sp. nov. <bold>G</bold><italic><tp:taxon-name><tp:taxon-name-part taxon-name-part-type="genus" reg="Eriovixia">E.</tp:taxon-name-part> <tp:taxon-name-part taxon-name-part-type="species" reg="yunnanensis">yunnanensis</tp:taxon-name-part></tp:taxon-name></italic><bold>H</bold><italic><tp:taxon-name><tp:taxon-name-part taxon-name-part-type="genus" reg="Eriovixia">E.</tp:taxon-name-part> <tp:taxon-name-part taxon-name-part-type="species" reg="zhengi">zhengi</tp:taxon-name-part></tp:taxon-name></italic> sp. nov. <bold>A, C–H</bold> male <bold>B</bold> female. Scale bars: 0.5 mm.</p></caption><graphic xmlns:xlink="http://www.w3.org/1999/xlink" xlink:href="zookeys-1034-199-g020.jpg" position="float" orientation="portrait" xlink:type="simple" id="oo_535323.jpg"><uri content-type="original_file" xlink:type="simple">https://binary.pensoft.net/fig/535323</uri></graphic></fig></tp:treatment-sec><ref-list><ref id="B8"><mixed-citation xmlns:xlink="http://www.w3.org/1999/xlink" xlink:type="simple"><person-group><name name-style="western"><surname>Han</surname><given-names>GX</given-names></name><name name-style="western"><surname>Zhu</surname><given-names>MS</given-names></name></person-group> (<year>2010</year>) <article-title>Taxonomy and biogeography of the spider genus <italic><tp:taxon-name><tp:taxon-name-part taxon-name-part-type="genus">Eriovixia</tp:taxon-name-part></tp:taxon-name></italic> (<tp:taxon-name><tp:taxon-name-part taxon-name-part-type="order">Araneae</tp:taxon-name-part></tp:taxon-name>: <tp:taxon-name><tp:taxon-name-part taxon-name-part-type="family">Araneidae</tp:taxon-name-part></tp:taxon-name>) from Hainan Island, China.</article-title><source>Journal of Natural History</source><volume>44</volume>(<issue>43–44</issue>): <fpage>2609</fpage>–<lpage>2635</lpage>. <ext-link xlink:type="simple" ext-link-type="doi" xlink:href="10.1080/00222933.2010.507315">https://doi.org/10.1080/00222933.2010.507315</ext-link></mixed-citation></ref></ref-list></tp:taxon-treatment>
