# Supplementary material for: On nine species of the spider genus Eriovixia (Araneae, Araneidae) from Xishuangbanna, China
Source: Zookeys. 2021 Apr 26;1034:199–236. doi: 10.3897/zookeys.1034.60411 (PMC8093186; doi:10.3897/zookeys.1034.60411)
Supplement: XML Treatment for Eriovixia liuhongi [file zookeys.1034.60411-treatment3.xml]

<!DOCTYPE tp:taxon-treatment
  PUBLIC "-//TaxonX//DTD Taxonomic Treatment Publishing DTD v0 20100105//EN" "tax-treatment-NSO.dtd">
<tp:taxon-treatment xmlns:tp="http://www.plazi.org/taxpub"><tp:treatment-meta><kwd-group><label>Taxon classification</label><kwd><named-content xmlns:xlink="http://www.w3.org/1999/xlink" content-type="kingdom">Animalia</named-content></kwd><kwd><named-content xmlns:xlink="http://www.w3.org/1999/xlink" content-type="order">Araneae</named-content></kwd><kwd><named-content xmlns:xlink="http://www.w3.org/1999/xlink" content-type="family">Araneidae</named-content></kwd></kwd-group><mixed-citation publication-type="journal"><person-group><name><surname>Mi</surname><given-names>Xiaoqi</given-names></name><name><surname>Li</surname><given-names>Shuqiang</given-names></name></person-group><article-title>On nine species of the spider genus <italic><tp:taxon-name><tp:taxon-name-part taxon-name-part-type="genus" reg="Eriovixia">Eriovixia</tp:taxon-name-part></tp:taxon-name></italic> (<tp:taxon-name><tp:taxon-name-part taxon-name-part-type="order">Araneae</tp:taxon-name-part></tp:taxon-name>, <tp:taxon-name><tp:taxon-name-part taxon-name-part-type="family">Araneidae</tp:taxon-name-part></tp:taxon-name>) from Xishuangbanna, China</article-title><source>Zookeys</source><day>26</day><month>4</month><year>2021</year><volume>1034</volume><fpage>199</fpage><lpage>236</lpage><pub-id pub-id-type="doi">10.3897/zookeys.1034.60411</pub-id></mixed-citation></tp:treatment-meta><tp:nomenclature><tp:taxon-name><object-id xmlns:xlink="http://www.w3.org/1999/xlink" content-type="arpha" xlink:type="simple">3397350D-3311-57BD-AF1C-63BD1C9C0C93</object-id>
            <tp:taxon-name-part taxon-name-part-type="genus" reg="Eriovixia">Eriovixia</tp:taxon-name-part>
            <tp:taxon-name-part taxon-name-part-type="species" reg="liuhongi">liuhongi</tp:taxon-name-part>
            <object-id xmlns:xlink="http://www.w3.org/1999/xlink" content-type="zoobank" xlink:type="simple">http://zoobank.org/F89608A2-7C90-4B38-99E8-E149AC104680</object-id>
          </tp:taxon-name><tp:taxon-status xmlns:xlink="http://www.w3.org/1999/xlink" xlink:type="simple">sp. nov.</tp:taxon-status><xref ref-type="fig" rid="F3">Figs 3</xref><xref ref-type="fig" rid="F4">, 4</xref><xref ref-type="fig" rid="F17">, 17B</xref><xref ref-type="fig" rid="F19">, 19B</xref><xref ref-type="fig" rid="F20">, 20B</xref></tp:nomenclature><tp:treatment-sec sec-type="type material" id="SECID0EDRAE"><title>Type material.</title><p>Holotype ♂ (<named-content xmlns:xlink="http://www.w3.org/1999/xlink" content-type="dwc:institutional_code" xlink:type="simple">IZCAS</named-content>-Ar41660), China: Yunnan, Xishuangbanna, Mengla County, Menglun Township, Menglun Nature Reserve, Xishuangbanna Tropical Botanical Garden, eastern part (<named-content xmlns:xlink="http://www.w3.org/1999/xlink" content-type="dwc:verbatimCoordinates" xlink:type="simple"><named-content content-type="geo-json" specific-use="{&#34;type&#34;:&#34;Point&#34;,&#34;coordinates&#34;:[101.272667,21.901167]}" id="NCID0EURAE" xlink:type="simple">21°54.07'N, 101°16.36'E</named-content></named-content>, 544 m alt.), 16.VII.2018, X. Mi et al. leg. Paratypes: 2♀ (<named-content xmlns:xlink="http://www.w3.org/1999/xlink" content-type="dwc:institutional_code" xlink:type="simple">IZCAS</named-content>-Ar41661–41662), same locality (<named-content xmlns:xlink="http://www.w3.org/1999/xlink" content-type="dwc:verbatimCoordinates" xlink:type="simple"><named-content content-type="geo-json" specific-use="{&#34;type&#34;:&#34;Point&#34;,&#34;coordinates&#34;:[101.272667,21.901167]}" id="NCID0EESAE" xlink:type="simple">21°54.07'N, 101°16.36'E</named-content></named-content>, 544 m alt.), 22.VII.2018, X. Mi et al. leg.</p></tp:treatment-sec><tp:treatment-sec sec-type="material" id="SECID0EJSAE"><title>Comparative material.</title><p><italic><tp:taxon-name><tp:taxon-name-part taxon-name-part-type="genus" reg="Eriovixia">Eriovixia</tp:taxon-name-part> <tp:taxon-name-part taxon-name-part-type="species" reg="cavaleriei">cavaleriei</tp:taxon-name-part></tp:taxon-name></italic> (Schenkel, 1963), 7♂4♀ (<abbrev xmlns:xlink="http://www.w3.org/1999/xlink" content-type="institution" xlink:title="Tongren University" id="ABBRID0E1SAE" xlink:type="simple">TRU</abbrev>), CHINA: Guizhou, Tongren, Bijiang District, Chuandong Township, Jianyan Village (<named-content xmlns:xlink="http://www.w3.org/1999/xlink" content-type="dwc:verbatimCoordinates" xlink:type="simple"><named-content content-type="geo-json" specific-use="{&#34;type&#34;:&#34;Point&#34;,&#34;coordinates&#34;:[109.237667,27.847500]}" id="NCID0ECTAE" xlink:type="simple">27°50.85'N, 109°14.26'E</named-content></named-content>, 480 m alt.), 27.IV.2019, X. Mi et al. leg.</p></tp:treatment-sec><tp:treatment-sec sec-type="etymology" id="SECID0EHTAE"><title>Etymology.</title><p>The specific name is the full name of Mr. Hong Liu (Tongren, China), one of the collectors of the type specimens; noun (name) in genitive case.</p></tp:treatment-sec><tp:treatment-sec sec-type="diagnosis" id="SECID0EMTAE"><title>Diagnosis.</title><p>The female of <italic><tp:taxon-name><tp:taxon-name-part taxon-name-part-type="genus" reg="Eriovixia">E.</tp:taxon-name-part> <tp:taxon-name-part taxon-name-part-type="species" reg="liuhongi">liuhongi</tp:taxon-name-part></tp:taxon-name></italic> sp. nov. resembles those of <italic><tp:taxon-name><tp:taxon-name-part taxon-name-part-type="genus" reg="Eriovixia">E.</tp:taxon-name-part> <tp:taxon-name-part taxon-name-part-type="species" reg="kachugaonensis">kachugaonensis</tp:taxon-name-part></tp:taxon-name></italic><xref ref-type="bibr" rid="B5">Basumatary et al., 2019</xref> in general appearance, but can be distinguished from the latter by the: 1) spinnerets situated at posterior 1/3 of the abdomen vs. posterior 1/2 (<xref ref-type="bibr" rid="B5">Basumatary et al. 2019</xref>: figs 5–6); 2) spermathecae kidney shaped vs. globular (<xref ref-type="bibr" rid="B5">Basumatary et al. 2019</xref>: figs 10–13); 3) spermathecae touching each other vs. separated (<xref ref-type="bibr" rid="B5">Basumatary et al. 2019</xref>: figs 10–13); and 4) copulatory ducts extend to the lateral edges of the epigyne vs. extended to the central part of the epigyne (<xref ref-type="bibr" rid="B5">Basumatary et al. 2019</xref>: figs 10–13). The male and female resemble those of <italic><tp:taxon-name><tp:taxon-name-part taxon-name-part-type="genus" reg="Eriovixia">E.</tp:taxon-name-part> <tp:taxon-name-part taxon-name-part-type="species" reg="cavaleriei">cavaleriei</tp:taxon-name-part></tp:taxon-name></italic> (Schenkel, 1963) by the shape of the copulatory organs, but can be distinguished by: 1) lacking a white stripe on the anterior edge of abdomen vs. 2 white stripes extending to the anterior edge (<xref ref-type="bibr" rid="B13">Schenkel 1963</xref>: fig. 95a); 2) outline of the folium is wavy vs. deeply toothed (<xref ref-type="bibr" rid="B13">Schenkel 1963</xref>: fig. 95a); 3) terminal apophysis fused with embolus at base vs. conspicuously separated; and 4) spermathecae kidney shaped vs. ovoid.</p></tp:treatment-sec><tp:treatment-sec sec-type="description" id="SECID0EPVAE"><title>Description.</title><p><bold><italic>Male</italic></bold> (Holotype, Figs <xref ref-type="fig" rid="F3">3A–D</xref>, <xref ref-type="fig" rid="F17">17B</xref>, <xref ref-type="fig" rid="F19">19B</xref>). Total length 2.70. Carapace 1.50 long, 1.30 wide. Abdomen 1.30 long, 1.00 wide. Clypeus 0.10 high. Eye sizes and interdistances: AME 0.08, ALE 0.05, PME 0.08, PLE 0.05, AME–AME 0.10, AME–ALE 0.15, PME–PME 0.10, PME–PLE 0.20, MOA length 0.28 with anterior width 0.28 and posterior width 0.28. Leg measurements: I 4.90 (1.60, 1.75, 1.10, 0.45), II 3.85 (1.25, 1.30, 0.90, 0.40), III 2.20 (0.75, 0.70, 0.45, 0.30), IV 3.60 (1.00, 1.15, 1.10, 0.35). Carapace yellow, cervical groove inconspicuous, lacking cephalic protuberance. Chelicerae and endites yellow, labium greyish-yellow, sternum yellow, with irregular dark patches and sparse darker setae. Legs yellow with dark rings. Abdomen oval, yellowish-white, dorsum with a large, pale folium and a large black spot posteriorly; ventre greyish-yellow, with pair of arcuate white patches and pair of white spots anterior to brown spinnerets.</p><p><italic>Palp</italic> (Figs <xref ref-type="fig" rid="F3">3A, B</xref>, <xref ref-type="fig" rid="F17">17B</xref>): median apophysis as wide as the bulb diameter, with 2 spurs prolaterally, retrolateral end curled; embolus straight, about half length of the terminal apophysis in prolateral view; terminal apophysis almost semicircular in prolateral view and fused with embolus at base; conductor flat, with a small tip in apical view.</p><p><bold><italic>Female</italic></bold> (paratype <named-content xmlns:xlink="http://www.w3.org/1999/xlink" content-type="dwc:institutional_code" xlink:type="simple">IZCAS</named-content>-Ar41661, Figs <xref ref-type="fig" rid="F3">3E, F</xref>, <xref ref-type="fig" rid="F4">4</xref>, <xref ref-type="fig" rid="F20">20B</xref>). Total length 4.80. Carapace 1.80 long, 1.30 wide. Abdomen 3.50 long, 2.40 wide. Clypeus 0.08 high. Eye sizes and interdistances: AME 0.10, ALE 0.08, PME 0.10, PLE 0.05, AME–AME 0.13, AME–ALE 0.18, PME–PME 0.13, PME–PLE 0.23, MOA length 0.28 with anterior width 0.28 and posterior width 0.28. Leg measurements: I 5.05 (1.60, 1.85, 1.15, 0.45), II 4.50 (1.35, 1.55, 1.15, 0.45), III 2.55 (0.85, 0.85, 0.50, 0.35), IV 4.10 (1.30, 1.45, 0.95, 0.40). Habitus similar to that of male but the outline of the dorsal abdominal folium more obvious.</p><p><italic>Epigyne</italic> (Fig. <xref ref-type="fig" rid="F4">4</xref>) about 1.4 times longer than wide; scape triangular, narrowed near tip, copulatory openings arcuate; copulatory ducts very long, directed towards lateral margin; spermathecae long, kidney shaped, touching each other.</p></tp:treatment-sec><tp:treatment-sec sec-type="variation" id="SECID0EVXAE"><title>Variation.</title><p>Total length: ♀♀ 4.20–4.80.</p></tp:treatment-sec><tp:treatment-sec sec-type="distribution" id="SECID0E1XAE"><title>Distribution.</title><p>China (Yunnan).</p><fig id="F3" position="float" orientation="portrait"><object-id xmlns:xlink="http://www.w3.org/1999/xlink" content-type="doi" xlink:type="simple">10.3897/zookeys.1034.60411.figure3</object-id><object-id xmlns:xlink="http://www.w3.org/1999/xlink" content-type="arpha" xlink:type="simple">513E7B3F-A286-56C1-A755-582891069AC6</object-id><label>Figure 3.</label><caption><p><italic><tp:taxon-name><tp:taxon-name-part taxon-name-part-type="genus" reg="Eriovixia">Eriovixia</tp:taxon-name-part> <tp:taxon-name-part taxon-name-part-type="species" reg="liuhongi">liuhongi</tp:taxon-name-part></tp:taxon-name></italic> sp. nov., male holotype and female paratype <bold>A</bold> male palp, dorsal view <bold>B</bold> ibid., prolateral view <bold>C</bold> holotype habitus, dorsal view <bold>D</bold> ibid., lateral view <bold>E</bold> paratype habitus, dorsal view <bold>F</bold> ibid., ventral view. Scale bars: 0.1 mm (<bold>A, B</bold>); 1 mm (<bold>C–F</bold>).</p></caption><graphic xmlns:xlink="http://www.w3.org/1999/xlink" xlink:href="zookeys-1034-199-g003.jpg" position="float" orientation="portrait" xlink:type="simple" id="oo_535306.jpg"><uri content-type="original_file" xlink:type="simple">https://binary.pensoft.net/fig/535306</uri></graphic></fig><fig id="F4" position="float" orientation="portrait"><object-id xmlns:xlink="http://www.w3.org/1999/xlink" content-type="doi" xlink:type="simple">10.3897/zookeys.1034.60411.figure4</object-id><object-id xmlns:xlink="http://www.w3.org/1999/xlink" content-type="arpha" xlink:type="simple">047F3D79-85F9-5668-8A70-A903D89E8E76</object-id><label>Figure 4.</label><caption><p><italic><tp:taxon-name><tp:taxon-name-part taxon-name-part-type="genus" reg="Eriovixia">Eriovixia</tp:taxon-name-part> <tp:taxon-name-part taxon-name-part-type="species" reg="liuhongi">liuhongi</tp:taxon-name-part></tp:taxon-name></italic> sp. nov., female paratype, epigyne. A. ventral view <bold>B</bold> dorsal view <bold>C</bold> lateral view <bold>D</bold> dorsal view. Scale bars: 0.1 mm.</p></caption><graphic xmlns:xlink="http://www.w3.org/1999/xlink" xlink:href="zookeys-1034-199-g004.jpg" position="float" orientation="portrait" xlink:type="simple" id="oo_535307.jpg"><uri content-type="original_file" xlink:type="simple">https://binary.pensoft.net/fig/535307</uri></graphic></fig></tp:treatment-sec><tp:treatment-sec><!--Section generated to contain objects referenced in tp:taxon-treatment.--><fig id="F17" position="float" orientation="portrait"><object-id xmlns:xlink="http://www.w3.org/1999/xlink" content-type="doi" xlink:type="simple">10.3897/zookeys.1034.60411.figure17</object-id><object-id xmlns:xlink="http://www.w3.org/1999/xlink" content-type="arpha" xlink:type="simple">3B3A593D-ED73-5C47-8ACB-592DF5FE0EBD</object-id><label>Figure 17.</label><caption><p>Male palps of <italic><tp:taxon-name><tp:taxon-name-part taxon-name-part-type="genus" reg="Eriovixia">Eriovixia</tp:taxon-name-part></tp:taxon-name></italic> spp, apical view <bold>A</bold><italic><tp:taxon-name><tp:taxon-name-part taxon-name-part-type="genus" reg="Eriovixia">E.</tp:taxon-name-part> <tp:taxon-name-part taxon-name-part-type="species" reg="ganae">ganae</tp:taxon-name-part></tp:taxon-name></italic> sp. nov. <bold>B</bold><italic><tp:taxon-name><tp:taxon-name-part taxon-name-part-type="genus" reg="Eriovixia">E.</tp:taxon-name-part> <tp:taxon-name-part taxon-name-part-type="species" reg="liuhongi">liuhongi</tp:taxon-name-part></tp:taxon-name></italic> sp. nov. <bold>C</bold><italic><tp:taxon-name><tp:taxon-name-part taxon-name-part-type="genus" reg="Eriovixia">E.</tp:taxon-name-part> <tp:taxon-name-part taxon-name-part-type="species" reg="tangi">tangi</tp:taxon-name-part></tp:taxon-name></italic> sp. nov. <bold>D</bold><italic><tp:taxon-name><tp:taxon-name-part taxon-name-part-type="genus" reg="Eriovixia">E.</tp:taxon-name-part> <tp:taxon-name-part taxon-name-part-type="species" reg="wangchengi">wangchengi</tp:taxon-name-part></tp:taxon-name></italic> sp. nov. Scale bars: 0.1 mm.</p></caption><graphic xmlns:xlink="http://www.w3.org/1999/xlink" xlink:href="zookeys-1034-199-g017.jpg" position="float" orientation="portrait" xlink:type="simple" id="oo_535320.jpg"><uri content-type="original_file" xlink:type="simple">https://binary.pensoft.net/fig/535320</uri></graphic></fig><fig id="F19" position="float" orientation="portrait"><object-id xmlns:xlink="http://www.w3.org/1999/xlink" content-type="doi" xlink:type="simple">10.3897/zookeys.1034.60411.figure19</object-id><object-id xmlns:xlink="http://www.w3.org/1999/xlink" content-type="arpha" xlink:type="simple">EA5E80CA-510E-59B5-9BA9-F99AD75EB93B</object-id><label>Figure 19.</label><caption><p>Eye regions of <italic><tp:taxon-name><tp:taxon-name-part taxon-name-part-type="genus" reg="Eriovixia">Eriovixia</tp:taxon-name-part></tp:taxon-name></italic> spp, lateral view <bold>A</bold><italic><tp:taxon-name><tp:taxon-name-part taxon-name-part-type="genus" reg="Eriovixia">E.</tp:taxon-name-part> <tp:taxon-name-part taxon-name-part-type="species" reg="ganae">ganae</tp:taxon-name-part></tp:taxon-name></italic> sp. nov. <bold>B</bold><italic><tp:taxon-name><tp:taxon-name-part taxon-name-part-type="genus" reg="Eriovixia">E.</tp:taxon-name-part> <tp:taxon-name-part taxon-name-part-type="species" reg="liuhongi">liuhongi</tp:taxon-name-part></tp:taxon-name></italic> sp. nov. <bold>C</bold><italic><tp:taxon-name><tp:taxon-name-part taxon-name-part-type="genus" reg="Eriovixia">E.</tp:taxon-name-part> <tp:taxon-name-part taxon-name-part-type="species" reg="tangi">tangi</tp:taxon-name-part></tp:taxon-name></italic> sp. nov. <bold>D</bold><italic><tp:taxon-name><tp:taxon-name-part taxon-name-part-type="genus" reg="Eriovixia">E.</tp:taxon-name-part> <tp:taxon-name-part taxon-name-part-type="species" reg="wangchengi">wangchengi</tp:taxon-name-part></tp:taxon-name></italic> sp. nov. <bold>E</bold><italic><tp:taxon-name><tp:taxon-name-part taxon-name-part-type="genus" reg="Eriovixia">E.</tp:taxon-name-part> <tp:taxon-name-part taxon-name-part-type="species" reg="yaoi">yaoi</tp:taxon-name-part></tp:taxon-name></italic> sp. nov. <bold>F</bold><italic><tp:taxon-name><tp:taxon-name-part taxon-name-part-type="genus" reg="Eriovixia">E.</tp:taxon-name-part> <tp:taxon-name-part taxon-name-part-type="species" reg="yinae">yinae</tp:taxon-name-part></tp:taxon-name></italic> sp. nov. <bold>G</bold><italic><tp:taxon-name><tp:taxon-name-part taxon-name-part-type="genus" reg="Eriovixia">E.</tp:taxon-name-part> <tp:taxon-name-part taxon-name-part-type="species" reg="yunnanensis">yunnanensis</tp:taxon-name-part></tp:taxon-name></italic><bold>H</bold><italic><tp:taxon-name><tp:taxon-name-part taxon-name-part-type="genus" reg="Eriovixia">E.</tp:taxon-name-part> <tp:taxon-name-part taxon-name-part-type="species" reg="zhengi">zhengi</tp:taxon-name-part></tp:taxon-name></italic> sp. nov. Scale bars: 0.1 mm.</p></caption><graphic xmlns:xlink="http://www.w3.org/1999/xlink" xlink:href="zookeys-1034-199-g019.jpg" position="float" orientation="portrait" xlink:type="simple" id="oo_535322.jpg"><uri content-type="original_file" xlink:type="simple">https://binary.pensoft.net/fig/535322</uri></graphic></fig><fig id="F20" position="float" orientation="portrait"><object-id xmlns:xlink="http://www.w3.org/1999/xlink" content-type="doi" xlink:type="simple">10.3897/zookeys.1034.60411.figure20</object-id><object-id xmlns:xlink="http://www.w3.org/1999/xlink" content-type="arpha" xlink:type="simple">DB31B245-F46E-565E-A093-5D4786E874E8</object-id><label>Figure 20.</label><caption><p>Leg II of <italic><tp:taxon-name><tp:taxon-name-part taxon-name-part-type="genus" reg="Eriovixia">Eriovixia</tp:taxon-name-part></tp:taxon-name></italic> spp, prolateral view <bold>A</bold><italic><tp:taxon-name><tp:taxon-name-part taxon-name-part-type="genus" reg="Eriovixia">E.</tp:taxon-name-part> <tp:taxon-name-part taxon-name-part-type="species" reg="ganae">ganae</tp:taxon-name-part></tp:taxon-name></italic> sp. nov. <bold>B</bold><italic><tp:taxon-name><tp:taxon-name-part taxon-name-part-type="genus" reg="Eriovixia">E.</tp:taxon-name-part> <tp:taxon-name-part taxon-name-part-type="species" reg="liuhongi">liuhongi</tp:taxon-name-part></tp:taxon-name></italic> sp. nov. <bold>C</bold><italic><tp:taxon-name><tp:taxon-name-part taxon-name-part-type="genus" reg="Eriovixia">E.</tp:taxon-name-part> <tp:taxon-name-part taxon-name-part-type="species" reg="tangi">tangi</tp:taxon-name-part></tp:taxon-name></italic> sp. nov. <bold>D</bold><italic><tp:taxon-name><tp:taxon-name-part taxon-name-part-type="genus" reg="Eriovixia">E.</tp:taxon-name-part> <tp:taxon-name-part taxon-name-part-type="species" reg="wangchengi">wangchengi</tp:taxon-name-part></tp:taxon-name></italic> sp. nov. <bold>E</bold><italic><tp:taxon-name><tp:taxon-name-part taxon-name-part-type="genus" reg="Eriovixia">E.</tp:taxon-name-part> <tp:taxon-name-part taxon-name-part-type="species" reg="yaoi">yaoi</tp:taxon-name-part></tp:taxon-name></italic> sp. nov. <bold>F</bold><italic><tp:taxon-name><tp:taxon-name-part taxon-name-part-type="genus" reg="Eriovixia">E.</tp:taxon-name-part> <tp:taxon-name-part taxon-name-part-type="species" reg="yinae">yinae</tp:taxon-name-part></tp:taxon-name></italic> sp. nov. <bold>G</bold><italic><tp:taxon-name><tp:taxon-name-part taxon-name-part-type="genus" reg="Eriovixia">E.</tp:taxon-name-part> <tp:taxon-name-part taxon-name-part-type="species" reg="yunnanensis">yunnanensis</tp:taxon-name-part></tp:taxon-name></italic><bold>H</bold><italic><tp:taxon-name><tp:taxon-name-part taxon-name-part-type="genus" reg="Eriovixia">E.</tp:taxon-name-part> <tp:taxon-name-part taxon-name-part-type="species" reg="zhengi">zhengi</tp:taxon-name-part></tp:taxon-name></italic> sp. nov. <bold>A, C–H</bold> male <bold>B</bold> female. Scale bars: 0.5 mm.</p></caption><graphic xmlns:xlink="http://www.w3.org/1999/xlink" xlink:href="zookeys-1034-199-g020.jpg" position="float" orientation="portrait" xlink:type="simple" id="oo_535323.jpg"><uri content-type="original_file" xlink:type="simple">https://binary.pensoft.net/fig/535323</uri></graphic></fig></tp:treatment-sec><ref-list><ref id="B5"><mixed-citation xmlns:xlink="http://www.w3.org/1999/xlink" xlink:type="simple"><person-group><name name-style="western"><surname>Basumatary</surname><given-names>P</given-names></name><name name-style="western"><surname>Chanda</surname><given-names>D</given-names></name><name name-style="western"><surname>Das</surname><given-names>S</given-names></name><name name-style="western"><surname>Kalita</surname><given-names>J</given-names></name><name name-style="western"><surname>Brahma</surname><given-names>D</given-names></name><name name-style="western"><surname>Basumatary</surname><given-names>T</given-names></name><name name-style="western"><surname>Basumatary</surname><given-names>BK</given-names></name><name name-style="western"><surname>Daimary</surname><given-names>S</given-names></name></person-group> (<year>2019</year>) <article-title>On a new species of the orb-weaving spider genus <italic><tp:taxon-name><tp:taxon-name-part taxon-name-part-type="genus">Eriovixia</tp:taxon-name-part></tp:taxon-name></italic> (<tp:taxon-name><tp:taxon-name-part taxon-name-part-type="order">Araneae</tp:taxon-name-part></tp:taxon-name>: <tp:taxon-name><tp:taxon-name-part taxon-name-part-type="family">Araneidae</tp:taxon-name-part></tp:taxon-name>) from India.</article-title><source>Arachnology</source><volume>18</volume>(<issue>1</issue>): <fpage>24</fpage>–<lpage>27</lpage>. <ext-link xlink:type="simple" ext-link-type="doi" xlink:href="10.13156/arac.2018.18.1.24">https://doi.org/10.13156/arac.2018.18.1.24</ext-link></mixed-citation></ref><ref id="B13"><mixed-citation xmlns:xlink="http://www.w3.org/1999/xlink" xlink:type="simple"><person-group><name name-style="western"><surname>Schenkel</surname><given-names>E</given-names></name></person-group> (<year>1963</year>) <article-title>Ostasiatische Spinnen aus dem Muséum d’Histoire naturelle de Paris. Mémoires du Muséum National d’Histoire Naturelle de Paris (A, Zool.</article-title><source>)</source><volume>25</volume>: <fpage>1</fpage>–<lpage>481</lpage>.</mixed-citation></ref></ref-list></tp:taxon-treatment>
