# Supplementary material for: On nine species of the spider genus Eriovixia (Araneae, Araneidae) from Xishuangbanna, China
Source: Zookeys. 2021 Apr 26;1034:199–236. doi: 10.3897/zookeys.1034.60411 (PMC8093186; doi:10.3897/zookeys.1034.60411)
Supplement: XML Treatment for Eriovixia wangchengi [file zookeys.1034.60411-treatment5.xml]

<!DOCTYPE tp:taxon-treatment
  PUBLIC "-//TaxonX//DTD Taxonomic Treatment Publishing DTD v0 20100105//EN" "tax-treatment-NSO.dtd">
<tp:taxon-treatment xmlns:tp="http://www.plazi.org/taxpub"><tp:treatment-meta><kwd-group><label>Taxon classification</label><kwd><named-content xmlns:xlink="http://www.w3.org/1999/xlink" content-type="kingdom">Animalia</named-content></kwd><kwd><named-content xmlns:xlink="http://www.w3.org/1999/xlink" content-type="order">Araneae</named-content></kwd><kwd><named-content xmlns:xlink="http://www.w3.org/1999/xlink" content-type="family">Araneidae</named-content></kwd></kwd-group><mixed-citation publication-type="journal"><person-group><name><surname>Mi</surname><given-names>Xiaoqi</given-names></name><name><surname>Li</surname><given-names>Shuqiang</given-names></name></person-group><article-title>On nine species of the spider genus <italic><tp:taxon-name><tp:taxon-name-part taxon-name-part-type="genus" reg="Eriovixia">Eriovixia</tp:taxon-name-part></tp:taxon-name></italic> (<tp:taxon-name><tp:taxon-name-part taxon-name-part-type="order">Araneae</tp:taxon-name-part></tp:taxon-name>, <tp:taxon-name><tp:taxon-name-part taxon-name-part-type="family">Araneidae</tp:taxon-name-part></tp:taxon-name>) from Xishuangbanna, China</article-title><source>Zookeys</source><day>26</day><month>4</month><year>2021</year><volume>1034</volume><fpage>199</fpage><lpage>236</lpage><pub-id pub-id-type="doi">10.3897/zookeys.1034.60411</pub-id></mixed-citation></tp:treatment-meta><tp:nomenclature><tp:taxon-name><object-id xmlns:xlink="http://www.w3.org/1999/xlink" content-type="arpha" xlink:type="simple">A45DAF3D-C7E4-58B8-9168-D6F2A44309D3</object-id>
            <tp:taxon-name-part taxon-name-part-type="genus" reg="Eriovixia">Eriovixia</tp:taxon-name-part>
            <tp:taxon-name-part taxon-name-part-type="species" reg="wangchengi">wangchengi</tp:taxon-name-part>
            <object-id xmlns:xlink="http://www.w3.org/1999/xlink" content-type="zoobank" xlink:type="simple">http://zoobank.org/9206572C-4D2C-4DC6-89C2-02C88D85594C</object-id>
          </tp:taxon-name><tp:taxon-status xmlns:xlink="http://www.w3.org/1999/xlink" xlink:type="simple">sp. nov.</tp:taxon-status><xref ref-type="fig" rid="F7">Figs 7</xref><xref ref-type="fig" rid="F8">, 8</xref><xref ref-type="fig" rid="F17">, 17D</xref><xref ref-type="fig" rid="F19">, 19D</xref><xref ref-type="fig" rid="F20">, 20D</xref></tp:nomenclature><tp:treatment-sec sec-type="type material" id="SECID0ELKAG"><title>Type material.</title><p>Holotype ♂ (<named-content xmlns:xlink="http://www.w3.org/1999/xlink" content-type="dwc:institutional_code" xlink:type="simple">IZCAS</named-content>-Ar41676), China: Yunnan, Xishuangbanna, Mengla County, Menglun Township, Menglun Nature Reserve, <italic><tp:taxon-name><tp:taxon-name-part taxon-name-part-type="genus" reg="Anogeissus">Anogeissus</tp:taxon-name-part> <tp:taxon-name-part taxon-name-part-type="species" reg="acuminata">acuminata</tp:taxon-name-part></tp:taxon-name></italic> plantation (about 20 yr.) (<named-content xmlns:xlink="http://www.w3.org/1999/xlink" content-type="dwc:verbatimCoordinates" xlink:type="simple"><named-content content-type="geo-json" specific-use="{&#34;type&#34;:&#34;Point&#34;,&#34;coordinates&#34;:[101.280167,21.899833]}" id="NCID0EHLAG" xlink:type="simple">21°53.99'N, 101°16.81'E</named-content></named-content>, 611 m alt.), 19.VIII.2007 G. Zheng leg. Paratypes: 1♀ (<named-content xmlns:xlink="http://www.w3.org/1999/xlink" content-type="dwc:institutional_code" xlink:type="simple">IZCAS</named-content>-Ar41677), G213 roadside (<named-content xmlns:xlink="http://www.w3.org/1999/xlink" content-type="dwc:verbatimCoordinates" xlink:type="simple"><named-content content-type="geo-json" specific-use="{&#34;type&#34;:&#34;Point&#34;,&#34;coordinates&#34;:[101.279333,21.907667]}" id="NCID0EXLAG" xlink:type="simple">21°54.46'N, 101°16.76'E</named-content></named-content>, 644 m alt.), 20.XI.2009, G. Tang et al. leg.; 1♀ (<named-content xmlns:xlink="http://www.w3.org/1999/xlink" content-type="dwc:institutional_code" xlink:type="simple">IZCAS</named-content>-Ar41678), secondary tropical forest near Lvshilin Forest Park (<named-content xmlns:xlink="http://www.w3.org/1999/xlink" content-type="dwc:verbatimCoordinates" xlink:type="simple"><named-content content-type="geo-json" specific-use="{&#34;type&#34;:&#34;Point&#34;,&#34;coordinates&#34;:[101.280333,21.906333]}" id="NCID0EHMAG" xlink:type="simple">21°54.38'N, 101°16.82'E</named-content></named-content>, 627 m alt.), 23.XI.2009, G. Tang et al. leg.; 1♀ (<named-content xmlns:xlink="http://www.w3.org/1999/xlink" content-type="dwc:institutional_code" xlink:type="simple">IZCAS</named-content>-Ar41679), G213 roadside (<named-content xmlns:xlink="http://www.w3.org/1999/xlink" content-type="dwc:verbatimCoordinates" xlink:type="simple"><named-content content-type="geo-json" specific-use="{&#34;type&#34;:&#34;Point&#34;,&#34;coordinates&#34;:[101.279167,21.904667]}" id="NCID0EXMAG" xlink:type="simple">21°54.28'N, 101°16.75'E</named-content></named-content>, 629 m alt.), 25.IV.2019, Z. Bai et al. leg.; 1♀ (<named-content xmlns:xlink="http://www.w3.org/1999/xlink" content-type="dwc:institutional_code" xlink:type="simple">IZCAS</named-content>-Ar41680), Masuoxing Village (<named-content xmlns:xlink="http://www.w3.org/1999/xlink" content-type="dwc:verbatimCoordinates" xlink:type="simple"><named-content content-type="geo-json" specific-use="{&#34;type&#34;:&#34;Point&#34;,&#34;coordinates&#34;:[101.281667,21.900333]}" id="NCID0EHNAG" xlink:type="simple">21°54.02'N, 101°16.90'E</named-content></named-content>, 561 m alt.), 27.IV.2019, Y. Tong et al. leg.; 1♀ (<named-content xmlns:xlink="http://www.w3.org/1999/xlink" content-type="dwc:institutional_code" xlink:type="simple">IZCAS</named-content>-Ar41681), G213 roadside (<named-content xmlns:xlink="http://www.w3.org/1999/xlink" content-type="dwc:verbatimCoordinates" xlink:type="simple"><named-content content-type="geo-json" specific-use="{&#34;type&#34;:&#34;Point&#34;,&#34;coordinates&#34;:[101.279833,21.905667]}" id="NCID0EXNAG" xlink:type="simple">21°54.34'N, 101°16.79'E</named-content></named-content>, 618 m alt.), 2.V.2019, Y. Tong et al. leg.; 1♂ (<named-content xmlns:xlink="http://www.w3.org/1999/xlink" content-type="dwc:institutional_code" xlink:type="simple">IZCAS</named-content>-Ar41682), G213 roadside ((<named-content xmlns:xlink="http://www.w3.org/1999/xlink" content-type="dwc:verbatimCoordinates" xlink:type="simple"><named-content content-type="geo-json" specific-use="{&#34;type&#34;:&#34;Point&#34;,&#34;coordinates&#34;:[101.282167,21.900833]}" id="NCID0EHOAG" xlink:type="simple">21°54.05'N, 101°16.93'E</named-content></named-content>, 597 m alt.), 9.V.2019, Y. Tong et al. leg. Other material examined: 6♂2♀ (<named-content xmlns:xlink="http://www.w3.org/1999/xlink" content-type="dwc:institutional_code" xlink:type="simple">IZCAS</named-content>-Ar41683), G213 roadside (<named-content xmlns:xlink="http://www.w3.org/1999/xlink" content-type="dwc:verbatimCoordinates" xlink:type="simple"><named-content content-type="geo-json" specific-use="{&#34;type&#34;:&#34;Point&#34;,&#34;coordinates&#34;:[101.271167,21.877500]}" id="NCID0EXOAG" xlink:type="simple">21°52.65'N, 101°16.27'E</named-content></named-content>, 575 m alt.), 31.VII.2018, Z. Bai et al. leg.</p></tp:treatment-sec><tp:treatment-sec sec-type="material" id="SECID0E3OAG"><title>Comparative material.</title><p><italic><tp:taxon-name><tp:taxon-name-part taxon-name-part-type="genus" reg="Eriovixia">Eriovixia</tp:taxon-name-part> <tp:taxon-name-part taxon-name-part-type="species" reg="jianfengensis">jianfengensis</tp:taxon-name-part></tp:taxon-name></italic> Han &amp; Zhu, 2010, 1♂ (<abbrev xmlns:xlink="http://www.w3.org/1999/xlink" content-type="institution" xlink:title="Tongren University" id="ABBRID0ENPAG" xlink:type="simple">TRU</abbrev>), CHINA: Hainan, Ledong County, Jianfeng Township, Jianfengling National Natural Reserve (<named-content xmlns:xlink="http://www.w3.org/1999/xlink" content-type="dwc:verbatimCoordinates" xlink:type="simple"><named-content content-type="geo-json" specific-use="{&#34;type&#34;:&#34;Point&#34;,&#34;coordinates&#34;:[108.858167,18.740833]}" id="NCID0EVPAG" xlink:type="simple">18°44.45'N, 108°51.49'E</named-content></named-content>, 856 m alt.), 11.IV.2019, C. Wang et al. leg.; 2♀ (<abbrev xmlns:xlink="http://www.w3.org/1999/xlink" content-type="institution" xlink:title="Tongren University" id="ABBRID0E1PAG" xlink:type="simple">TRU</abbrev>), same locality (<named-content xmlns:xlink="http://www.w3.org/1999/xlink" content-type="dwc:verbatimCoordinates" xlink:type="simple"><named-content content-type="geo-json" specific-use="{&#34;type&#34;:&#34;Point&#34;,&#34;coordinates&#34;:[108.854000,18.743500]}" id="NCID0ECQAG" xlink:type="simple">18°44.61'N, 108°51.24'E</named-content></named-content>, 812 m alt.), 12.IV.2019, C. Wang et al. leg.</p></tp:treatment-sec><tp:treatment-sec sec-type="etymology" id="SECID0EHQAG"><title>Etymology.</title><p>The specific name is the full name of Mr. Cheng Wang (Tongren University), one of the collectors of the type specimens; noun (name) in genitive case.</p></tp:treatment-sec><tp:treatment-sec sec-type="diagnosis" id="SECID0EMQAG"><title>Diagnosis.</title><p><italic><tp:taxon-name><tp:taxon-name-part taxon-name-part-type="genus" reg="Eriovixia">Eriovixia</tp:taxon-name-part> <tp:taxon-name-part taxon-name-part-type="species" reg="wangchengi">wangchengi</tp:taxon-name-part></tp:taxon-name></italic> sp. nov. resembles <italic><tp:taxon-name><tp:taxon-name-part taxon-name-part-type="genus" reg="Eriovixia">E.</tp:taxon-name-part> <tp:taxon-name-part taxon-name-part-type="species" reg="yaoi">yaoi</tp:taxon-name-part></tp:taxon-name></italic> sp. nov. and also <italic><tp:taxon-name><tp:taxon-name-part taxon-name-part-type="genus" reg="Eriovixia">E.</tp:taxon-name-part> <tp:taxon-name-part taxon-name-part-type="species" reg="jianfengensis">jianfengensis</tp:taxon-name-part></tp:taxon-name></italic> by habitus and copulatory organs, but can be distinguished from them by: 1) posterior end of the abdomen with 6 tubercles vs. lacking (Figs <xref ref-type="fig" rid="F9">9C–F</xref>; <xref ref-type="bibr" rid="B8">Han and Zhu 2010</xref>: figs 2B–D); 2) PMEs of male anterior to AMEs in lateral view vs. AMEs anterior to PMEs (Figs <xref ref-type="fig" rid="F19">19E</xref>, <xref ref-type="fig" rid="F21">21D</xref>; <xref ref-type="bibr" rid="B8">Han and Zhu 2010</xref>: fig. 2D); 3) conductor with a tapered tip, visible in apical view vs. no tapered tip; 4) embolus straight in prolateral view vs. curved (Fig. <xref ref-type="fig" rid="F9">9A</xref>; <xref ref-type="bibr" rid="B8">Han and Zhu 2010</xref>: fig. 9D); 5) spermathecae touching each other vs. separated (Fig. <xref ref-type="fig" rid="F10">10D</xref>; <xref ref-type="bibr" rid="B8">Han and Zhu 2010</xref>: fig. 9A); and 6) scape not keeled vs. keeled (Fig. <xref ref-type="fig" rid="F10">10C</xref>, <xref ref-type="bibr" rid="B8">Han and Zhu 2010</xref>: fig. 9C). The male differs from <italic><tp:taxon-name><tp:taxon-name-part taxon-name-part-type="genus" reg="Eriovixia">E.</tp:taxon-name-part> <tp:taxon-name-part taxon-name-part-type="species" reg="yaoi">yaoi</tp:taxon-name-part></tp:taxon-name></italic> also by having: 1) a cephalic protuberance vs. absent (Fig. <xref ref-type="fig" rid="F19">19E</xref>); and 2) long bristles around the eye region vs. absent (Figs <xref ref-type="fig" rid="F9">9C–D</xref>, <xref ref-type="fig" rid="F19">19E</xref>)</p></tp:treatment-sec><tp:treatment-sec sec-type="description" id="SECID0EWTAG"><title>Description.</title><p>Male (holotype, Figs <xref ref-type="fig" rid="F7">7A–D</xref>, <xref ref-type="fig" rid="F17">17D</xref>, <xref ref-type="fig" rid="F19">19D</xref>, <xref ref-type="fig" rid="F20">20D</xref>). Total length 4.10. Carapace 2.10 long, 1.90 wide. Abdomen 2.10 long, 2.20 wide. Clypeus 0.18 high. Eye sizes and interdistances: AME 0.13, ALE 0.08, PME 0.13, PLE 0.08, AME–AME 0.15, AME–ALE 0.28, PME–PME 0.20, PME–PLE 0.40, MOA length 0.35 with anterior width 0.38 and posterior width 0.35. Leg measurements: I 8.70 (2.95, 3.15, 1.90, 0.70), II 5.65 (2.00, 1.95, 1.05, 0.65), III 3.60 (1.30, 1.15, 0.70, 0.45), IV 5.20 (1.70, 1.75, 1.20, 0.55). Carapace yellow, PME protruding over AME, with several long, dark bristles in median ocular area and behind lateral eyes, cervical groove inconspicuous. Chelicerae, endites, labium and sternum yellow. Legs yellow with inconspicuous rings. Abdomen about 1.05 times wider than long, covered with sparse, long setae, dorsum with dark markings anteriorly and a pair of arcuate stripes laterally, posteriorly with 6 tubercles; ventre greyish-brown with a pair of white spots anterior to the spinnerets.</p><p><italic>Palp</italic> (Figs <xref ref-type="fig" rid="F7">7A, B</xref>, <xref ref-type="fig" rid="F17">17D</xref>): median apophysis with 2 branches; embolus straight, pointed apically; conductor with a tapered tip near the prolateral branch of the median apophysis in apical view; terminal apophysis about 1.8 times longer than wide in apical view, fused with embolus at base and bifurcated distally.</p><p><bold><italic>Female</italic></bold> (paratype <named-content xmlns:xlink="http://www.w3.org/1999/xlink" content-type="dwc:institutional_code" xlink:type="simple">IZCAS</named-content>-Ar41678, Figs <xref ref-type="fig" rid="F7">7E, F</xref>, <xref ref-type="fig" rid="F8">8</xref>). Total length 4.70. Carapace 2.00 long, 1.80 wide. Abdomen 3.60 long, 3.50 wide. Clypeus 0.10 high. Eye sizes and interdistances: AME 0.10, ALE 0.08, PME 0.10, PLE 0.05, AME–AME 0.15, AME–ALE 0.23, PME–PME 0.18, PME–PLE 0.35, MOA length 0.33 with anterior width 0.33 and posterior width 0.33. Leg measurements: I 7.95 (2.75, 2.90, 1.60, 0.70), II 5.90 (1.90, 2.10, 1.25, 0.65), III 3.45 (1.15, 1.20, 0.60, 0.50), IV 5.20 (1.75, 1.80, 1.10, 0.55). Habitus similar to that of male, but abdomen dorsally with 2 pairs of lateral, arcuate stripes.</p><p><italic>Epigyne</italic> (Fig. <xref ref-type="fig" rid="F8">8</xref>) pentagonal, about 1.3 times longer than wide, with a triangular scape; copulatory openings round; copulatory ducts directed ventrally at their origin, then turning dorsally, connected to the spermathecae at the posterior surface; spermathecae globular, touching each other.</p></tp:treatment-sec><tp:treatment-sec sec-type="variation" id="SECID0EXVAG"><title>Variation.</title><p>Total length: ♂♂ 3.90–4.60; ♀♀ 4.50–4.90.</p></tp:treatment-sec><tp:treatment-sec sec-type="distribution" id="SECID0E3VAG"><title>Distribution.</title><p>China (Yunnan).</p><fig id="F7" position="float" orientation="portrait"><object-id xmlns:xlink="http://www.w3.org/1999/xlink" content-type="doi" xlink:type="simple">10.3897/zookeys.1034.60411.figure7</object-id><object-id xmlns:xlink="http://www.w3.org/1999/xlink" content-type="arpha" xlink:type="simple">0E0A247C-D2BE-5A6F-ACE2-20C25E5CDFA3</object-id><label>Figure 7.</label><caption><p><italic><tp:taxon-name><tp:taxon-name-part taxon-name-part-type="genus" reg="Eriovixia">Eriovixia</tp:taxon-name-part> <tp:taxon-name-part taxon-name-part-type="species" reg="wangchengi">wangchengi</tp:taxon-name-part></tp:taxon-name></italic> sp. nov., male holotype and female paratype <bold>A</bold> male palp, dorsal view <bold>B</bold> ibid., prolateral view <bold>C</bold> holotype habitus, dorsal view <bold>D</bold> ibid., lateral view <bold>E</bold> paratype habitus, dorsal view <bold>F</bold> ibid., ventral view. Scale bars: 0.1 mm (<bold>A, B</bold>); 1 mm (<bold>C–F</bold>).</p></caption><graphic xmlns:xlink="http://www.w3.org/1999/xlink" xlink:href="zookeys-1034-199-g007.jpg" position="float" orientation="portrait" xlink:type="simple" id="oo_535310.jpg"><uri content-type="original_file" xlink:type="simple">https://binary.pensoft.net/fig/535310</uri></graphic></fig><fig id="F8" position="float" orientation="portrait"><object-id xmlns:xlink="http://www.w3.org/1999/xlink" content-type="doi" xlink:type="simple">10.3897/zookeys.1034.60411.figure8</object-id><object-id xmlns:xlink="http://www.w3.org/1999/xlink" content-type="arpha" xlink:type="simple">FD41D513-6679-5A1F-BB57-095EA6711A3A</object-id><label>Figure 8.</label><caption><p><italic><tp:taxon-name><tp:taxon-name-part taxon-name-part-type="genus" reg="Eriovixia">Eriovixia</tp:taxon-name-part> <tp:taxon-name-part taxon-name-part-type="species" reg="wangchengi">wangchengi</tp:taxon-name-part></tp:taxon-name></italic> sp. nov., female paratype, epigyne <bold>A</bold> ventral view <bold>B</bold> dorsal view <bold>C</bold> lateral view <bold>D</bold> dorsal view. Scale bars: 0.1 mm.</p></caption><graphic xmlns:xlink="http://www.w3.org/1999/xlink" xlink:href="zookeys-1034-199-g008.jpg" position="float" orientation="portrait" xlink:type="simple" id="oo_535311.jpg"><uri content-type="original_file" xlink:type="simple">https://binary.pensoft.net/fig/535311</uri></graphic></fig></tp:treatment-sec><tp:treatment-sec><!--Section generated to contain objects referenced in tp:taxon-treatment.--><fig id="F17" position="float" orientation="portrait"><object-id xmlns:xlink="http://www.w3.org/1999/xlink" content-type="doi" xlink:type="simple">10.3897/zookeys.1034.60411.figure17</object-id><object-id xmlns:xlink="http://www.w3.org/1999/xlink" content-type="arpha" xlink:type="simple">3B3A593D-ED73-5C47-8ACB-592DF5FE0EBD</object-id><label>Figure 17.</label><caption><p>Male palps of <italic><tp:taxon-name><tp:taxon-name-part taxon-name-part-type="genus" reg="Eriovixia">Eriovixia</tp:taxon-name-part></tp:taxon-name></italic> spp, apical view <bold>A</bold><italic><tp:taxon-name><tp:taxon-name-part taxon-name-part-type="genus" reg="Eriovixia">E.</tp:taxon-name-part> <tp:taxon-name-part taxon-name-part-type="species" reg="ganae">ganae</tp:taxon-name-part></tp:taxon-name></italic> sp. nov. <bold>B</bold><italic><tp:taxon-name><tp:taxon-name-part taxon-name-part-type="genus" reg="Eriovixia">E.</tp:taxon-name-part> <tp:taxon-name-part taxon-name-part-type="species" reg="liuhongi">liuhongi</tp:taxon-name-part></tp:taxon-name></italic> sp. nov. <bold>C</bold><italic><tp:taxon-name><tp:taxon-name-part taxon-name-part-type="genus" reg="Eriovixia">E.</tp:taxon-name-part> <tp:taxon-name-part taxon-name-part-type="species" reg="tangi">tangi</tp:taxon-name-part></tp:taxon-name></italic> sp. nov. <bold>D</bold><italic><tp:taxon-name><tp:taxon-name-part taxon-name-part-type="genus" reg="Eriovixia">E.</tp:taxon-name-part> <tp:taxon-name-part taxon-name-part-type="species" reg="wangchengi">wangchengi</tp:taxon-name-part></tp:taxon-name></italic> sp. nov. Scale bars: 0.1 mm.</p></caption><graphic xmlns:xlink="http://www.w3.org/1999/xlink" xlink:href="zookeys-1034-199-g017.jpg" position="float" orientation="portrait" xlink:type="simple" id="oo_535320.jpg"><uri content-type="original_file" xlink:type="simple">https://binary.pensoft.net/fig/535320</uri></graphic></fig><fig id="F19" position="float" orientation="portrait"><object-id xmlns:xlink="http://www.w3.org/1999/xlink" content-type="doi" xlink:type="simple">10.3897/zookeys.1034.60411.figure19</object-id><object-id xmlns:xlink="http://www.w3.org/1999/xlink" content-type="arpha" xlink:type="simple">EA5E80CA-510E-59B5-9BA9-F99AD75EB93B</object-id><label>Figure 19.</label><caption><p>Eye regions of <italic><tp:taxon-name><tp:taxon-name-part taxon-name-part-type="genus" reg="Eriovixia">Eriovixia</tp:taxon-name-part></tp:taxon-name></italic> spp, lateral view <bold>A</bold><italic><tp:taxon-name><tp:taxon-name-part taxon-name-part-type="genus" reg="Eriovixia">E.</tp:taxon-name-part> <tp:taxon-name-part taxon-name-part-type="species" reg="ganae">ganae</tp:taxon-name-part></tp:taxon-name></italic> sp. nov. <bold>B</bold><italic><tp:taxon-name><tp:taxon-name-part taxon-name-part-type="genus" reg="Eriovixia">E.</tp:taxon-name-part> <tp:taxon-name-part taxon-name-part-type="species" reg="liuhongi">liuhongi</tp:taxon-name-part></tp:taxon-name></italic> sp. nov. <bold>C</bold><italic><tp:taxon-name><tp:taxon-name-part taxon-name-part-type="genus" reg="Eriovixia">E.</tp:taxon-name-part> <tp:taxon-name-part taxon-name-part-type="species" reg="tangi">tangi</tp:taxon-name-part></tp:taxon-name></italic> sp. nov. <bold>D</bold><italic><tp:taxon-name><tp:taxon-name-part taxon-name-part-type="genus" reg="Eriovixia">E.</tp:taxon-name-part> <tp:taxon-name-part taxon-name-part-type="species" reg="wangchengi">wangchengi</tp:taxon-name-part></tp:taxon-name></italic> sp. nov. <bold>E</bold><italic><tp:taxon-name><tp:taxon-name-part taxon-name-part-type="genus" reg="Eriovixia">E.</tp:taxon-name-part> <tp:taxon-name-part taxon-name-part-type="species" reg="yaoi">yaoi</tp:taxon-name-part></tp:taxon-name></italic> sp. nov. <bold>F</bold><italic><tp:taxon-name><tp:taxon-name-part taxon-name-part-type="genus" reg="Eriovixia">E.</tp:taxon-name-part> <tp:taxon-name-part taxon-name-part-type="species" reg="yinae">yinae</tp:taxon-name-part></tp:taxon-name></italic> sp. nov. <bold>G</bold><italic><tp:taxon-name><tp:taxon-name-part taxon-name-part-type="genus" reg="Eriovixia">E.</tp:taxon-name-part> <tp:taxon-name-part taxon-name-part-type="species" reg="yunnanensis">yunnanensis</tp:taxon-name-part></tp:taxon-name></italic><bold>H</bold><italic><tp:taxon-name><tp:taxon-name-part taxon-name-part-type="genus" reg="Eriovixia">E.</tp:taxon-name-part> <tp:taxon-name-part taxon-name-part-type="species" reg="zhengi">zhengi</tp:taxon-name-part></tp:taxon-name></italic> sp. nov. Scale bars: 0.1 mm.</p></caption><graphic xmlns:xlink="http://www.w3.org/1999/xlink" xlink:href="zookeys-1034-199-g019.jpg" position="float" orientation="portrait" xlink:type="simple" id="oo_535322.jpg"><uri content-type="original_file" xlink:type="simple">https://binary.pensoft.net/fig/535322</uri></graphic></fig><fig id="F20" position="float" orientation="portrait"><object-id xmlns:xlink="http://www.w3.org/1999/xlink" content-type="doi" xlink:type="simple">10.3897/zookeys.1034.60411.figure20</object-id><object-id xmlns:xlink="http://www.w3.org/1999/xlink" content-type="arpha" xlink:type="simple">DB31B245-F46E-565E-A093-5D4786E874E8</object-id><label>Figure 20.</label><caption><p>Leg II of <italic><tp:taxon-name><tp:taxon-name-part taxon-name-part-type="genus" reg="Eriovixia">Eriovixia</tp:taxon-name-part></tp:taxon-name></italic> spp, prolateral view <bold>A</bold><italic><tp:taxon-name><tp:taxon-name-part taxon-name-part-type="genus" reg="Eriovixia">E.</tp:taxon-name-part> <tp:taxon-name-part taxon-name-part-type="species" reg="ganae">ganae</tp:taxon-name-part></tp:taxon-name></italic> sp. nov. <bold>B</bold><italic><tp:taxon-name><tp:taxon-name-part taxon-name-part-type="genus" reg="Eriovixia">E.</tp:taxon-name-part> <tp:taxon-name-part taxon-name-part-type="species" reg="liuhongi">liuhongi</tp:taxon-name-part></tp:taxon-name></italic> sp. nov. <bold>C</bold><italic><tp:taxon-name><tp:taxon-name-part taxon-name-part-type="genus" reg="Eriovixia">E.</tp:taxon-name-part> <tp:taxon-name-part taxon-name-part-type="species" reg="tangi">tangi</tp:taxon-name-part></tp:taxon-name></italic> sp. nov. <bold>D</bold><italic><tp:taxon-name><tp:taxon-name-part taxon-name-part-type="genus" reg="Eriovixia">E.</tp:taxon-name-part> <tp:taxon-name-part taxon-name-part-type="species" reg="wangchengi">wangchengi</tp:taxon-name-part></tp:taxon-name></italic> sp. nov. <bold>E</bold><italic><tp:taxon-name><tp:taxon-name-part taxon-name-part-type="genus" reg="Eriovixia">E.</tp:taxon-name-part> <tp:taxon-name-part taxon-name-part-type="species" reg="yaoi">yaoi</tp:taxon-name-part></tp:taxon-name></italic> sp. nov. <bold>F</bold><italic><tp:taxon-name><tp:taxon-name-part taxon-name-part-type="genus" reg="Eriovixia">E.</tp:taxon-name-part> <tp:taxon-name-part taxon-name-part-type="species" reg="yinae">yinae</tp:taxon-name-part></tp:taxon-name></italic> sp. nov. <bold>G</bold><italic><tp:taxon-name><tp:taxon-name-part taxon-name-part-type="genus" reg="Eriovixia">E.</tp:taxon-name-part> <tp:taxon-name-part taxon-name-part-type="species" reg="yunnanensis">yunnanensis</tp:taxon-name-part></tp:taxon-name></italic><bold>H</bold><italic><tp:taxon-name><tp:taxon-name-part taxon-name-part-type="genus" reg="Eriovixia">E.</tp:taxon-name-part> <tp:taxon-name-part taxon-name-part-type="species" reg="zhengi">zhengi</tp:taxon-name-part></tp:taxon-name></italic> sp. nov. <bold>A, C–H</bold> male <bold>B</bold> female. Scale bars: 0.5 mm.</p></caption><graphic xmlns:xlink="http://www.w3.org/1999/xlink" xlink:href="zookeys-1034-199-g020.jpg" position="float" orientation="portrait" xlink:type="simple" id="oo_535323.jpg"><uri content-type="original_file" xlink:type="simple">https://binary.pensoft.net/fig/535323</uri></graphic></fig><fig id="F9" position="float" orientation="portrait"><object-id xmlns:xlink="http://www.w3.org/1999/xlink" content-type="doi" xlink:type="simple">10.3897/zookeys.1034.60411.figure9</object-id><object-id xmlns:xlink="http://www.w3.org/1999/xlink" content-type="arpha" xlink:type="simple">85F4A530-35CF-5C57-9D8F-797900B0052A</object-id><label>Figure 9.</label><caption><p><italic><tp:taxon-name><tp:taxon-name-part taxon-name-part-type="genus" reg="Eriovixia">Eriovixia</tp:taxon-name-part> <tp:taxon-name-part taxon-name-part-type="species" reg="yaoi">yaoi</tp:taxon-name-part></tp:taxon-name></italic> sp. nov., male holotype and female paratype <bold>A</bold> male palp, dorsal view <bold>B</bold> ibid., prolateral view <bold>C</bold> holotype habitus, dorsal view <bold>D</bold> ibid., lateral view <bold>E</bold> paratype habitus, dorsal view <bold>F</bold> ibid., ventral view. Scale bars: 0.1 mm (<bold>A, B</bold>); 1 mm (<bold>C–F</bold>).</p></caption><graphic xmlns:xlink="http://www.w3.org/1999/xlink" xlink:href="zookeys-1034-199-g009.jpg" position="float" orientation="portrait" xlink:type="simple" id="oo_535312.jpg"><uri content-type="original_file" xlink:type="simple">https://binary.pensoft.net/fig/535312</uri></graphic></fig><fig id="F21" position="float" orientation="portrait"><object-id xmlns:xlink="http://www.w3.org/1999/xlink" content-type="doi" xlink:type="simple">10.3897/zookeys.1034.60411.figure21</object-id><object-id xmlns:xlink="http://www.w3.org/1999/xlink" content-type="arpha" xlink:type="simple">21AF1549-97F3-5AAD-9812-E99ABDAECB3C</object-id><label>Figure 21.</label><caption><p><italic><tp:taxon-name><tp:taxon-name-part taxon-name-part-type="genus" reg="Eriovixia">Eriovixia</tp:taxon-name-part> <tp:taxon-name-part taxon-name-part-type="species" reg="jianfengensis">jianfengensis</tp:taxon-name-part></tp:taxon-name></italic> Han &amp; Zhu, 2010 <bold>A</bold> male palp, dorsal view <bold>B</bold> ibid., prolateral view <bold>C</bold> ibid., apical view <bold>D</bold> eye region of male, lateral view. Scale bars: 0.1 mm.</p></caption><graphic xmlns:xlink="http://www.w3.org/1999/xlink" xlink:href="zookeys-1034-199-g021.jpg" position="float" orientation="portrait" xlink:type="simple" id="oo_535324.jpg"><uri content-type="original_file" xlink:type="simple">https://binary.pensoft.net/fig/535324</uri></graphic></fig><fig id="F10" position="float" orientation="portrait"><object-id xmlns:xlink="http://www.w3.org/1999/xlink" content-type="doi" xlink:type="simple">10.3897/zookeys.1034.60411.figure10</object-id><object-id xmlns:xlink="http://www.w3.org/1999/xlink" content-type="arpha" xlink:type="simple">704E0AEC-4D88-5A6F-9A63-39EA18DAB2AA</object-id><label>Figure 10.</label><caption><p><italic><tp:taxon-name><tp:taxon-name-part taxon-name-part-type="genus" reg="Eriovixia">Eriovixia</tp:taxon-name-part> <tp:taxon-name-part taxon-name-part-type="species" reg="yaoi">yaoi</tp:taxon-name-part></tp:taxon-name></italic> sp. nov., female paratype, epigyne <bold>A</bold> ventral view <bold>B</bold> dorsal view <bold>C</bold> lateral view <bold>D</bold> dorsal view. Scale bars: 0.1 mm.</p></caption><graphic xmlns:xlink="http://www.w3.org/1999/xlink" xlink:href="zookeys-1034-199-g010.jpg" position="float" orientation="portrait" xlink:type="simple" id="oo_535313.jpg"><uri content-type="original_file" xlink:type="simple">https://binary.pensoft.net/fig/535313</uri></graphic></fig></tp:treatment-sec><ref-list><ref id="B8"><mixed-citation xmlns:xlink="http://www.w3.org/1999/xlink" xlink:type="simple"><person-group><name name-style="western"><surname>Han</surname><given-names>GX</given-names></name><name name-style="western"><surname>Zhu</surname><given-names>MS</given-names></name></person-group> (<year>2010</year>) <article-title>Taxonomy and biogeography of the spider genus <italic><tp:taxon-name><tp:taxon-name-part taxon-name-part-type="genus">Eriovixia</tp:taxon-name-part></tp:taxon-name></italic> (<tp:taxon-name><tp:taxon-name-part taxon-name-part-type="order">Araneae</tp:taxon-name-part></tp:taxon-name>: <tp:taxon-name><tp:taxon-name-part taxon-name-part-type="family">Araneidae</tp:taxon-name-part></tp:taxon-name>) from Hainan Island, China.</article-title><source>Journal of Natural History</source><volume>44</volume>(<issue>43–44</issue>): <fpage>2609</fpage>–<lpage>2635</lpage>. <ext-link xlink:type="simple" ext-link-type="doi" xlink:href="10.1080/00222933.2010.507315">https://doi.org/10.1080/00222933.2010.507315</ext-link></mixed-citation></ref></ref-list></tp:taxon-treatment>
