# Supplementary material for: On nine species of the spider genus Eriovixia (Araneae, Araneidae) from Xishuangbanna, China
Source: Zookeys. 2021 Apr 26;1034:199–236. doi: 10.3897/zookeys.1034.60411 (PMC8093186; doi:10.3897/zookeys.1034.60411)
Supplement: XML Treatment for Eriovixia yaoi [file zookeys.1034.60411-treatment6.xml]

<!DOCTYPE tp:taxon-treatment
  PUBLIC "-//TaxonX//DTD Taxonomic Treatment Publishing DTD v0 20100105//EN" "tax-treatment-NSO.dtd">
<tp:taxon-treatment xmlns:tp="http://www.plazi.org/taxpub"><tp:treatment-meta><kwd-group><label>Taxon classification</label><kwd><named-content xmlns:xlink="http://www.w3.org/1999/xlink" content-type="kingdom">Animalia</named-content></kwd><kwd><named-content xmlns:xlink="http://www.w3.org/1999/xlink" content-type="order">Araneae</named-content></kwd><kwd><named-content xmlns:xlink="http://www.w3.org/1999/xlink" content-type="family">Araneidae</named-content></kwd></kwd-group><mixed-citation publication-type="journal"><person-group><name><surname>Mi</surname><given-names>Xiaoqi</given-names></name><name><surname>Li</surname><given-names>Shuqiang</given-names></name></person-group><article-title>On nine species of the spider genus <italic><tp:taxon-name><tp:taxon-name-part taxon-name-part-type="genus" reg="Eriovixia">Eriovixia</tp:taxon-name-part></tp:taxon-name></italic> (<tp:taxon-name><tp:taxon-name-part taxon-name-part-type="order">Araneae</tp:taxon-name-part></tp:taxon-name>, <tp:taxon-name><tp:taxon-name-part taxon-name-part-type="family">Araneidae</tp:taxon-name-part></tp:taxon-name>) from Xishuangbanna, China</article-title><source>Zookeys</source><day>26</day><month>4</month><year>2021</year><volume>1034</volume><fpage>199</fpage><lpage>236</lpage><pub-id pub-id-type="doi">10.3897/zookeys.1034.60411</pub-id></mixed-citation></tp:treatment-meta><tp:nomenclature><tp:taxon-name><object-id xmlns:xlink="http://www.w3.org/1999/xlink" content-type="arpha" xlink:type="simple">B4384E76-299E-54FA-9F24-6BD02C63DA10</object-id>
            <tp:taxon-name-part taxon-name-part-type="genus" reg="Eriovixia">Eriovixia</tp:taxon-name-part>
            <tp:taxon-name-part taxon-name-part-type="species" reg="yaoi">yaoi</tp:taxon-name-part>
            <object-id xmlns:xlink="http://www.w3.org/1999/xlink" content-type="zoobank" xlink:type="simple">http://zoobank.org/003C9A32-32DB-471A-822F-EE5B6B26F653</object-id>
          </tp:taxon-name><tp:taxon-status xmlns:xlink="http://www.w3.org/1999/xlink" xlink:type="simple">sp. nov.</tp:taxon-status><xref ref-type="fig" rid="F9">Figs 9</xref><xref ref-type="fig" rid="F10">, 10</xref><xref ref-type="fig" rid="F18">, 18A</xref><xref ref-type="fig" rid="F19">, 19E</xref><xref ref-type="fig" rid="F20">, 20E</xref></tp:nomenclature><tp:treatment-sec sec-type="type material" id="SECID0EF1AG"><title>Type material.</title><p>Holotype ♂ (<named-content xmlns:xlink="http://www.w3.org/1999/xlink" content-type="dwc:institutional_code" xlink:type="simple">IZCAS</named-content>-Ar41684), China: Yunnan, Xishuangbanna, Mengla County, Menglun Township, Menglun Nature Reserve, Lvshilin Forest Park, limestone seasonal rainforest (<named-content xmlns:xlink="http://www.w3.org/1999/xlink" content-type="dwc:verbatimCoordinates" xlink:type="simple"><named-content content-type="geo-json" specific-use="{&#34;type&#34;:&#34;Point&#34;,&#34;coordinates&#34;:[101.281500,21.910167]}" id="NCID0EW1AG" xlink:type="simple">21°54.61'N, 101°16.89'E</named-content></named-content>, 640 m alt.), 14.XI.2009, G. Tang et al. leg. Paratypes: 1♂2♀ (<named-content xmlns:xlink="http://www.w3.org/1999/xlink" content-type="dwc:institutional_code" xlink:type="simple">IZCAS</named-content>-Ar41685–41687), same data as holotype; 1♀(<named-content xmlns:xlink="http://www.w3.org/1999/xlink" content-type="dwc:institutional_code" xlink:type="simple">IZCAS</named-content>-Ar41688), secondary seasonal moist forest (<named-content xmlns:xlink="http://www.w3.org/1999/xlink" content-type="dwc:verbatimCoordinates" xlink:type="simple"><named-content content-type="geo-json" specific-use="{&#34;type&#34;:&#34;Point&#34;,&#34;coordinates&#34;:[101.286667,21.909000]}" id="NCID0EO2AG" xlink:type="simple">21°54.54'N, 101°17.20'E</named-content></named-content>, 713 m alt.), 1–9.X.2006, G. Zheng leg.; 1♀ (<named-content xmlns:xlink="http://www.w3.org/1999/xlink" content-type="dwc:institutional_code" xlink:type="simple">IZCAS</named-content>-Ar41689), same locality (<named-content xmlns:xlink="http://www.w3.org/1999/xlink" content-type="dwc:verbatimCoordinates" xlink:type="simple"><named-content content-type="geo-json" specific-use="{&#34;type&#34;:&#34;Point&#34;,&#34;coordinates&#34;:[101.286667,21.909000]}" id="NCID0E52AG" xlink:type="simple">21°54.54'N, 101°17.20'E</named-content></named-content>, 713 m alt.), 19–25.X.2006, G. Zheng leg.; 1♂ (<named-content xmlns:xlink="http://www.w3.org/1999/xlink" content-type="dwc:institutional_code" xlink:type="simple">IZCAS</named-content>-Ar41690), same locality (<named-content xmlns:xlink="http://www.w3.org/1999/xlink" content-type="dwc:verbatimCoordinates" xlink:type="simple"><named-content content-type="geo-json" specific-use="{&#34;type&#34;:&#34;Point&#34;,&#34;coordinates&#34;:[101.282333,21.912000]}" id="NCID0EO3AG" xlink:type="simple">21°54.72'N, 101°16.94'E</named-content></named-content>, 645 m alt.), 27.VII.2007 G. Zheng leg.; 1♂ (<named-content xmlns:xlink="http://www.w3.org/1999/xlink" content-type="dwc:institutional_code" xlink:type="simple">IZCAS</named-content>-Ar41691), same locality (<named-content xmlns:xlink="http://www.w3.org/1999/xlink" content-type="dwc:verbatimCoordinates" xlink:type="simple"><named-content content-type="geo-json" specific-use="{&#34;type&#34;:&#34;Point&#34;,&#34;coordinates&#34;:[101.283500,21.910167]}" id="NCID0E53AG" xlink:type="simple">21°54.61'N, 101°17.01'E</named-content></named-content>, 633 m alt.), 28.VII.2007 a.m. G. Zheng leg. Other material examined: 4♂2♀ (<named-content xmlns:xlink="http://www.w3.org/1999/xlink" content-type="dwc:institutional_code" xlink:type="simple">IZCAS</named-content>-Ar41692), same locality (<named-content xmlns:xlink="http://www.w3.org/1999/xlink" content-type="dwc:verbatimCoordinates" xlink:type="simple"><named-content content-type="geo-json" specific-use="{&#34;type&#34;:&#34;Point&#34;,&#34;coordinates&#34;:[101.280167,21.906500]}" id="NCID0EO4AG" xlink:type="simple">21°54.39'N, 101°16.81'E</named-content></named-content>, 612 m alt.), 10.VIII.2007 a.m. G. Zheng leg.; 2♀ (<named-content xmlns:xlink="http://www.w3.org/1999/xlink" content-type="dwc:institutional_code" xlink:type="simple">IZCAS</named-content>-Ar41693), secondary tropical montane evergreen broad-leaved forest (<named-content xmlns:xlink="http://www.w3.org/1999/xlink" content-type="dwc:verbatimCoordinates" xlink:type="simple"><named-content content-type="geo-json" specific-use="{&#34;type&#34;:&#34;Point&#34;,&#34;coordinates&#34;:[101.206333,21.958833]}" id="NCID0E54AG" xlink:type="simple">21°57.53'N, 101°12.38'E</named-content></named-content>, 899 m alt.), 6.VIII.2007, G. Zheng leg.; 1♂ (<named-content xmlns:xlink="http://www.w3.org/1999/xlink" content-type="dwc:institutional_code" xlink:type="simple">IZCAS</named-content>-Ar41694), primary tropical seasonal rainforest (<named-content xmlns:xlink="http://www.w3.org/1999/xlink" content-type="dwc:verbatimCoordinates" xlink:type="simple"><named-content content-type="geo-json" specific-use="{&#34;type&#34;:&#34;Point&#34;,&#34;coordinates&#34;:[101.198167,21.961167]}" id="NCID0EO5AG" xlink:type="simple">21°57.67'N, 101°11.89'E</named-content></named-content>, 790 m alt.), 7.VIII.2007 a.m. G. Zheng leg.; 1♂1♀ (<named-content xmlns:xlink="http://www.w3.org/1999/xlink" content-type="dwc:institutional_code" xlink:type="simple">IZCAS</named-content>-Ar41695), <italic><tp:taxon-name><tp:taxon-name-part taxon-name-part-type="genus" reg="Anogeissus">Anogeissus</tp:taxon-name-part> <tp:taxon-name-part taxon-name-part-type="species" reg="acuminata">acuminata</tp:taxon-name-part></tp:taxon-name></italic> plantation (about 20 yr) (<named-content xmlns:xlink="http://www.w3.org/1999/xlink" content-type="dwc:verbatimCoordinates" xlink:type="simple"><named-content content-type="geo-json" specific-use="{&#34;type&#34;:&#34;Point&#34;,&#34;coordinates&#34;:[101.280167,21.899833]}" id="NCID0EJ6AG" xlink:type="simple">21°53.99'N, 101°16.81'E</named-content></named-content>, 611 m alt.), 19.VIII.2007 a.m. G. Zheng leg.; 1♀ (<named-content xmlns:xlink="http://www.w3.org/1999/xlink" content-type="dwc:institutional_code" xlink:type="simple">IZCAS</named-content>-Ar41696), Lvshilin Forest Park (<named-content xmlns:xlink="http://www.w3.org/1999/xlink" content-type="dwc:verbatimCoordinates" xlink:type="simple"><named-content content-type="geo-json" specific-use="{&#34;type&#34;:&#34;Point&#34;,&#34;coordinates&#34;:[101.281667,21.911833]}" id="NCID0EZ6AG" xlink:type="simple">21°54.71'N, 101°16.90'E</named-content></named-content>, 656 m alt.), 13.XI.2009, G. Tang et al. leg.; 1♂ (<named-content xmlns:xlink="http://www.w3.org/1999/xlink" content-type="dwc:institutional_code" xlink:type="simple">IZCAS</named-content>-Ar41697), same locality (<named-content xmlns:xlink="http://www.w3.org/1999/xlink" content-type="dwc:verbatimCoordinates" xlink:type="simple"><named-content content-type="geo-json" specific-use="{&#34;type&#34;:&#34;Point&#34;,&#34;coordinates&#34;:[101.281667,21.911833]}" id="NCID0EJABG" xlink:type="simple">21°54.71'N, 101°16.90'E</named-content></named-content>, 664 m alt.), 15.XI.2009, G. Tang et al. leg.; 2♂1♀ (<named-content xmlns:xlink="http://www.w3.org/1999/xlink" content-type="dwc:institutional_code" xlink:type="simple">IZCAS</named-content>-Ar41698), same locality (<named-content xmlns:xlink="http://www.w3.org/1999/xlink" content-type="dwc:verbatimCoordinates" xlink:type="simple"><named-content content-type="geo-json" specific-use="{&#34;type&#34;:&#34;Point&#34;,&#34;coordinates&#34;:[101.282333,21.911833]}" id="NCID0EZABG" xlink:type="simple">21°54.71'N, 101°16.94'E</named-content></named-content>, 652 m alt.), 16.XI.2009, G. Tang et al. leg.; 1♀ (<named-content xmlns:xlink="http://www.w3.org/1999/xlink" content-type="dwc:institutional_code" xlink:type="simple">IZCAS</named-content>-Ar41699), same locality (<named-content xmlns:xlink="http://www.w3.org/1999/xlink" content-type="dwc:verbatimCoordinates" xlink:type="simple"><named-content content-type="geo-json" specific-use="{&#34;type&#34;:&#34;Point&#34;,&#34;coordinates&#34;:[101.282333,21.911833]}" id="NCID0EJBBG" xlink:type="simple">21°54.71'N, 101°16.94'E</named-content></named-content>, 660 m alt.), 16.XI.2009, G. Tang et al. leg.; 1♀ (<named-content xmlns:xlink="http://www.w3.org/1999/xlink" content-type="dwc:institutional_code" xlink:type="simple">IZCAS</named-content>-Ar41700), same locality (<named-content xmlns:xlink="http://www.w3.org/1999/xlink" content-type="dwc:verbatimCoordinates" xlink:type="simple"><named-content content-type="geo-json" specific-use="{&#34;type&#34;:&#34;Point&#34;,&#34;coordinates&#34;:[101.281000,21.909333]}" id="NCID0EZBBG" xlink:type="simple">21°54.56'N, 101°16.86'E</named-content></named-content>, 615 m alt.), 29.XI.2009, G. Tang et al. leg.; 1♂ (<named-content xmlns:xlink="http://www.w3.org/1999/xlink" content-type="dwc:institutional_code" xlink:type="simple">IZCAS</named-content>-Ar41701), same locality (<named-content xmlns:xlink="http://www.w3.org/1999/xlink" content-type="dwc:verbatimCoordinates" xlink:type="simple"><named-content content-type="geo-json" specific-use="{&#34;type&#34;:&#34;Point&#34;,&#34;coordinates&#34;:[101.282500,21.911333]}" id="NCID0EJCBG" xlink:type="simple">21°54.68'N, 101°16.95'E</named-content></named-content>, 637 m alt.), 10.VIII.2018 night, C. Wang et al. leg; 2♀ (<named-content xmlns:xlink="http://www.w3.org/1999/xlink" content-type="dwc:institutional_code" xlink:type="simple">IZCAS</named-content>-Ar41702), same locality (<named-content xmlns:xlink="http://www.w3.org/1999/xlink" content-type="dwc:verbatimCoordinates" xlink:type="simple"><named-content content-type="geo-json" specific-use="{&#34;type&#34;:&#34;Point&#34;,&#34;coordinates&#34;:[101.280333,21.906333]}" id="NCID0EZCBG" xlink:type="simple">21°54.38'N, 101°16.82'E</named-content></named-content>, 627 m alt.), 23.XI.2009, G. Tang et al. leg.;1♂ (<named-content xmlns:xlink="http://www.w3.org/1999/xlink" content-type="dwc:institutional_code" xlink:type="simple">IZCAS</named-content>-Ar41703), same locality (<named-content xmlns:xlink="http://www.w3.org/1999/xlink" content-type="dwc:verbatimCoordinates" xlink:type="simple"><named-content content-type="geo-json" specific-use="{&#34;type&#34;:&#34;Point&#34;,&#34;coordinates&#34;:[101.275000,21.909667]}" id="NCID0EJDBG" xlink:type="simple">21°54.58'N, 101°16.50'E</named-content></named-content>, 566.2 m alt.), 28.IV.2019 night, C. Wang et al. leg; 1♀ (<named-content xmlns:xlink="http://www.w3.org/1999/xlink" content-type="dwc:institutional_code" xlink:type="simple">IZCAS</named-content>-Ar41704), same locality (<named-content xmlns:xlink="http://www.w3.org/1999/xlink" content-type="dwc:verbatimCoordinates" xlink:type="simple"><named-content content-type="geo-json" specific-use="{&#34;type&#34;:&#34;Point&#34;,&#34;coordinates&#34;:[101.280333,21.906333]}" id="NCID0EZDBG" xlink:type="simple">21°54.38'N, 101°16.82'E</named-content></named-content>, 627 m alt.), 23.XI.2009, G. Tang et al. leg.; 1♂ (<named-content xmlns:xlink="http://www.w3.org/1999/xlink" content-type="dwc:institutional_code" xlink:type="simple">IZCAS</named-content>-Ar41705), G213 roadside (<named-content xmlns:xlink="http://www.w3.org/1999/xlink" content-type="dwc:verbatimCoordinates" xlink:type="simple"><named-content content-type="geo-json" specific-use="{&#34;type&#34;:&#34;Point&#34;,&#34;coordinates&#34;:[101.282167,21.902000]}" id="NCID0EJEBG" xlink:type="simple">21°54.12'N, 101°16.93'E</named-content></named-content>, 590 m alt.), 24.XI.2009, G. Tang et al. leg.; 2♀ (<named-content xmlns:xlink="http://www.w3.org/1999/xlink" content-type="dwc:institutional_code" xlink:type="simple">IZCAS</named-content>-Ar41706), same locality (<named-content xmlns:xlink="http://www.w3.org/1999/xlink" content-type="dwc:verbatimCoordinates" xlink:type="simple"><named-content content-type="geo-json" specific-use="{&#34;type&#34;:&#34;Point&#34;,&#34;coordinates&#34;:[101.283667,21.901500]}" id="NCID0EZEBG" xlink:type="simple">21°54.09'E, 101°17.02'E</named-content></named-content>, 570 m alt.), 28.XI.2009, G. Tang et al. leg.; 1♀ (<named-content xmlns:xlink="http://www.w3.org/1999/xlink" content-type="dwc:institutional_code" xlink:type="simple">IZCAS</named-content>-Ar41707), G213 roadside (<named-content xmlns:xlink="http://www.w3.org/1999/xlink" content-type="dwc:verbatimCoordinates" xlink:type="simple"><named-content content-type="geo-json" specific-use="{&#34;type&#34;:&#34;Point&#34;,&#34;coordinates&#34;:[101.283333,21.897167]}" id="NCID0EJFBG" xlink:type="simple">21°53.83'N, 101°17.00'E</named-content></named-content>, 618 m alt.), 25.XI.2009, G. Tang et al. leg.; 1♀ (<named-content xmlns:xlink="http://www.w3.org/1999/xlink" content-type="dwc:institutional_code" xlink:type="simple">IZCAS</named-content>-Ar41708), same locality (<named-content xmlns:xlink="http://www.w3.org/1999/xlink" content-type="dwc:verbatimCoordinates" xlink:type="simple"><named-content content-type="geo-json" specific-use="{&#34;type&#34;:&#34;Point&#34;,&#34;coordinates&#34;:[101.283000,21.894167]}" id="NCID0EZFBG" xlink:type="simple">21°53.65'N, 101°16.98'E</named-content></named-content>, 589 m alt.), 26.XI.2009, G. Tang et al. leg.; 1♂ (<named-content xmlns:xlink="http://www.w3.org/1999/xlink" content-type="dwc:institutional_code" xlink:type="simple">IZCAS</named-content>-Ar41709), banyan plantation (<named-content xmlns:xlink="http://www.w3.org/1999/xlink" content-type="dwc:verbatimCoordinates" xlink:type="simple"><named-content content-type="geo-json" specific-use="{&#34;type&#34;:&#34;Point&#34;,&#34;coordinates&#34;:[101.283667,21.901500]}" id="NCID0EJGBG" xlink:type="simple">21°54.09'E, 101°17.02'E</named-content></named-content>, 579 m alt.), 28.XI.2009, G. Tang et al. leg.; 1♀ (<named-content xmlns:xlink="http://www.w3.org/1999/xlink" content-type="dwc:institutional_code" xlink:type="simple">IZCAS</named-content>-Ar41710), G213 roadside (<named-content xmlns:xlink="http://www.w3.org/1999/xlink" content-type="dwc:verbatimCoordinates" xlink:type="simple"><named-content content-type="geo-json" specific-use="{&#34;type&#34;:&#34;Point&#34;,&#34;coordinates&#34;:[101.282500,21.899833]}" id="NCID0EZGBG" xlink:type="simple">21°53.99'N, 101°16.95'E</named-content></named-content>, 590 m alt.), 2.XII.2009, G. Tang et al. leg.; 1♀ (<named-content xmlns:xlink="http://www.w3.org/1999/xlink" content-type="dwc:institutional_code" xlink:type="simple">IZCAS</named-content>-Ar41711), same locality (<named-content xmlns:xlink="http://www.w3.org/1999/xlink" content-type="dwc:verbatimCoordinates" xlink:type="simple"><named-content content-type="geo-json" specific-use="{&#34;type&#34;:&#34;Point&#34;,&#34;coordinates&#34;:[101.284667,21.896667]}" id="NCID0EJHBG" xlink:type="simple">21°53.80'N, 101°17.08'E</named-content></named-content>, 604.0 m alt.), 30.VII.2018, Z. Bai et al. leg; 2♀ (<named-content xmlns:xlink="http://www.w3.org/1999/xlink" content-type="dwc:institutional_code" xlink:type="simple">IZCAS</named-content>-Ar41712), G213 roadside near Lvshilin (<named-content xmlns:xlink="http://www.w3.org/1999/xlink" content-type="dwc:verbatimCoordinates" xlink:type="simple"><named-content content-type="geo-json" specific-use="{&#34;type&#34;:&#34;Point&#34;,&#34;coordinates&#34;:[101.279167,21.888000]}" id="NCID0EZHBG" xlink:type="simple">21°53.28'N, 101°16.75'E</named-content></named-content>, 629.0 m alt.), 25.IV.2019, C. Wang et al. leg; 2♂ (<named-content xmlns:xlink="http://www.w3.org/1999/xlink" content-type="dwc:institutional_code" xlink:type="simple">IZCAS</named-content>-Ar41713), G213 roadside (<named-content xmlns:xlink="http://www.w3.org/1999/xlink" content-type="dwc:verbatimCoordinates" xlink:type="simple"><named-content content-type="geo-json" specific-use="{&#34;type&#34;:&#34;Point&#34;,&#34;coordinates&#34;:[101.279833,21.905667]}" id="NCID0EJIBG" xlink:type="simple">21°54.34'N, 101°16.79'E</named-content></named-content>, 618 m alt.), 2.V.2019, Y. Tong et al.; 2♀ (<named-content xmlns:xlink="http://www.w3.org/1999/xlink" content-type="dwc:institutional_code" xlink:type="simple">IZCAS</named-content>-Ar41714), #3 site in Mafengzhai Village (<named-content xmlns:xlink="http://www.w3.org/1999/xlink" content-type="dwc:verbatimCoordinates" xlink:type="simple"><named-content content-type="geo-json" specific-use="{&#34;type&#34;:&#34;Point&#34;,&#34;coordinates&#34;:[101.288833,21.894667]}" id="NCID0EZIBG" xlink:type="simple">21°53.68'N, 101°17.33'E</named-content></named-content>, 539 m alt.), 8.V.2019, Y. Tong et al.</p></tp:treatment-sec><tp:treatment-sec sec-type="material" id="SECID0E5IBG"><title>Comparative material.</title><p><italic><tp:taxon-name><tp:taxon-name-part taxon-name-part-type="genus" reg="Eriovixia">Eriovixia</tp:taxon-name-part> <tp:taxon-name-part taxon-name-part-type="species" reg="jianfengensis">jianfengensis</tp:taxon-name-part></tp:taxon-name></italic> Han &amp; Zhu, 2010, 1♂ (<abbrev xmlns:xlink="http://www.w3.org/1999/xlink" content-type="institution" xlink:title="Tongren University" id="ABBRID0EPJBG" xlink:type="simple">TRU</abbrev>), CHINA: Hainan, Ledong County, Jianfeng Township, Jianfengling National Natural Reserve (<named-content xmlns:xlink="http://www.w3.org/1999/xlink" content-type="dwc:verbatimCoordinates" xlink:type="simple"><named-content content-type="geo-json" specific-use="{&#34;type&#34;:&#34;Point&#34;,&#34;coordinates&#34;:[108.858167,18.740833]}" id="NCID0EXJBG" xlink:type="simple">18°44.45'N, 108°51.49'E</named-content></named-content>, 856 m alt.), 11.IV.2019, C. Wang et al. leg.; 2♀ (<abbrev xmlns:xlink="http://www.w3.org/1999/xlink" content-type="institution" xlink:title="Tongren University" id="ABBRID0E3JBG" xlink:type="simple">TRU</abbrev>), same locality (<named-content xmlns:xlink="http://www.w3.org/1999/xlink" content-type="dwc:verbatimCoordinates" xlink:type="simple"><named-content content-type="geo-json" specific-use="{&#34;type&#34;:&#34;Point&#34;,&#34;coordinates&#34;:[108.854000,18.743500]}" id="NCID0EEKBG" xlink:type="simple">18°44.61'N, 108°51.24'E</named-content></named-content>, 812 m alt.), 12.IV.2019, C. Wang et al. leg.</p></tp:treatment-sec><tp:treatment-sec sec-type="etymology" id="SECID0EJKBG"><title>Etymology.</title><p>The specific name is a patronym of Dr. Zhiyuan Yao (College of Life Sciences, Shenyang Normal University), one of the collectors of the type specimens; noun (name) in genitive case.</p></tp:treatment-sec><tp:treatment-sec sec-type="diagnosis" id="SECID0EOKBG"><title>Diagnosis.</title><p><italic><tp:taxon-name><tp:taxon-name-part taxon-name-part-type="genus" reg="Eriovixia">Eriovixia</tp:taxon-name-part> <tp:taxon-name-part taxon-name-part-type="species" reg="yaoi">yaoi</tp:taxon-name-part></tp:taxon-name></italic> sp. nov. resembles <italic><tp:taxon-name><tp:taxon-name-part taxon-name-part-type="genus" reg="Eriovixia">E.</tp:taxon-name-part> <tp:taxon-name-part taxon-name-part-type="species" reg="jianfengensis">jianfengensis</tp:taxon-name-part></tp:taxon-name></italic> Han &amp; Zhu, 2010 in habitus and copulatory organs, but differs in: 1) male lacking cephalic protuberance vs. present (Fig. <xref ref-type="fig" rid="F21">21D</xref>); 2) inner branch of the terminal apophysis longer than outer branch vs. inner branch shorter than outer branch (Fig. <xref ref-type="fig" rid="F21">21A</xref>); 3) narrower conductor vs. wider (Fig. <xref ref-type="fig" rid="F21">21A</xref>); 4) epigyne triangular and slightly lobed (enlarged medially) vs. triangular, without lobes (<xref ref-type="bibr" rid="B8">Han and Zhu 2010</xref>: figs 9A, B); and 5) carapace unicolour vs. darker in ocular region with dark, thin medial line on cephalic region (<xref ref-type="bibr" rid="B8">Han and Zhu 2010</xref>: figs 2B–D).</p></tp:treatment-sec><tp:treatment-sec sec-type="description" id="SECID0E5LBG"><title>Description.</title><p><bold><italic>Male</italic></bold> (holotype, Figs <xref ref-type="fig" rid="F9">9A–D</xref>, <xref ref-type="fig" rid="F18">18A</xref>, <xref ref-type="fig" rid="F19">19E</xref>, <xref ref-type="fig" rid="F20">20E</xref>). Total length 3.30. Carapace 1.70 long, 1.40 wide. Abdomen 1.60 long, 1.40 wide. Clypeus 0.18 high. Eye sizes and interdistances: AME 0.10, ALE 0.08, PME 0.10, PLE 0.08, AME–AME 0.10, AME–ALE 0.15, PME–PME 0.15, PME–PLE 0.18, MOA length 0.30 with anterior width 0.33 and posterior width 0.30. Leg measurements: I 6.50 (2.10, 2.35, 1.50, 0.55), II 4.60 (1.50, 1.55, 1.05, 0.50), III 3.20 (1.05, 1.05, 0.65, 0.45), IV 4.50 (1.40, 1.55, 1.10, 0.45). Carapace yellowish-white, cervical groove obvious, cephalic protuberance lacking. Chelicerae, endites, labium and sternum yellow. Legs yellowish-brown, with dark rings on tibia of legs III-IV. Abdomen about 1.2 times longer than wide, dorsum with a large, pale folium, black-brown posterolaterally; ventre greyish-yellow with brown markings laterally.</p><p><italic>Palp</italic> (Figs <xref ref-type="fig" rid="F9">9A, B</xref>, <xref ref-type="fig" rid="F18">18A</xref>): median apophysis with 2 pointed branches; embolus conical, longer than terminal apophysis in prolateral view, slightly curved near tip of terminal apophysis; terminal apophysis elliptical in apical view, bifurcated distally.</p><p><bold><italic>Female</italic></bold> (paratype <named-content xmlns:xlink="http://www.w3.org/1999/xlink" content-type="dwc:institutional_code" xlink:type="simple">IZCAS</named-content>-Ar41685, Figs <xref ref-type="fig" rid="F9">9E, F</xref>, <xref ref-type="fig" rid="F10">10</xref>). Total length 4.40. Carapace 1.90 long, 1.50 wide. Abdomen 3.10 long, 2.90 wide. Clypeus 0.08 high. Eye sizes and interdistances: AME 0.13, ALE 0.08, PME 0.10, PLE 0.08, AME–AME 0.10, AME–ALE 0.18, PME–PME 0.15, PME–PLE 0.23, MOA length 0.30 with anterior width 0.33 and posterior width 0.33. Leg measurements: I 6.85 (2.25, 2.45, 1.50, 0.65), II 6.05 (1.95, 2.05, 1.45, 0.60), III 3.50 (1.15, 1.20, 0.70, 0.45), IV 5.15 (1.75, 1.80, 1.10, 0.50). Habitus similar to that of male, but cervical groove more conspicuous.</p><p><italic>Epigyne</italic> (Fig. <xref ref-type="fig" rid="F10">10</xref>) about 1.2 times longer than wide, with a triangular, laterally constricted scape; median plate keeled; copulatory openings arcuate in posterior view; copulatory ducts directed ventrally and extended anteriorly, then ventrally again, connected to the spermathecae at its posterior surface; spermathecae globular, separated from each other.</p></tp:treatment-sec><tp:treatment-sec sec-type="variation" id="SECID0EEOBG"><title>Variation.</title><p>Total length: ♂♂ 3.30–3.40; ♀♀ 3.90–4.40.</p></tp:treatment-sec><tp:treatment-sec sec-type="distribution" id="SECID0EJOBG"><title>Distribution.</title><p>China (Yunnan).</p><fig id="F9" position="float" orientation="portrait"><object-id xmlns:xlink="http://www.w3.org/1999/xlink" content-type="doi" xlink:type="simple">10.3897/zookeys.1034.60411.figure9</object-id><object-id xmlns:xlink="http://www.w3.org/1999/xlink" content-type="arpha" xlink:type="simple">85F4A530-35CF-5C57-9D8F-797900B0052A</object-id><label>Figure 9.</label><caption><p><italic><tp:taxon-name><tp:taxon-name-part taxon-name-part-type="genus" reg="Eriovixia">Eriovixia</tp:taxon-name-part> <tp:taxon-name-part taxon-name-part-type="species" reg="yaoi">yaoi</tp:taxon-name-part></tp:taxon-name></italic> sp. nov., male holotype and female paratype <bold>A</bold> male palp, dorsal view <bold>B</bold> ibid., prolateral view <bold>C</bold> holotype habitus, dorsal view <bold>D</bold> ibid., lateral view <bold>E</bold> paratype habitus, dorsal view <bold>F</bold> ibid., ventral view. Scale bars: 0.1 mm (<bold>A, B</bold>); 1 mm (<bold>C–F</bold>).</p></caption><graphic xmlns:xlink="http://www.w3.org/1999/xlink" xlink:href="zookeys-1034-199-g009.jpg" position="float" orientation="portrait" xlink:type="simple" id="oo_535312.jpg"><uri content-type="original_file" xlink:type="simple">https://binary.pensoft.net/fig/535312</uri></graphic></fig><fig id="F10" position="float" orientation="portrait"><object-id xmlns:xlink="http://www.w3.org/1999/xlink" content-type="doi" xlink:type="simple">10.3897/zookeys.1034.60411.figure10</object-id><object-id xmlns:xlink="http://www.w3.org/1999/xlink" content-type="arpha" xlink:type="simple">704E0AEC-4D88-5A6F-9A63-39EA18DAB2AA</object-id><label>Figure 10.</label><caption><p><italic><tp:taxon-name><tp:taxon-name-part taxon-name-part-type="genus" reg="Eriovixia">Eriovixia</tp:taxon-name-part> <tp:taxon-name-part taxon-name-part-type="species" reg="yaoi">yaoi</tp:taxon-name-part></tp:taxon-name></italic> sp. nov., female paratype, epigyne <bold>A</bold> ventral view <bold>B</bold> dorsal view <bold>C</bold> lateral view <bold>D</bold> dorsal view. Scale bars: 0.1 mm.</p></caption><graphic xmlns:xlink="http://www.w3.org/1999/xlink" xlink:href="zookeys-1034-199-g010.jpg" position="float" orientation="portrait" xlink:type="simple" id="oo_535313.jpg"><uri content-type="original_file" xlink:type="simple">https://binary.pensoft.net/fig/535313</uri></graphic></fig></tp:treatment-sec><tp:treatment-sec><!--Section generated to contain objects referenced in tp:taxon-treatment.--><fig id="F18" position="float" orientation="portrait"><object-id xmlns:xlink="http://www.w3.org/1999/xlink" content-type="doi" xlink:type="simple">10.3897/zookeys.1034.60411.figure18</object-id><object-id xmlns:xlink="http://www.w3.org/1999/xlink" content-type="arpha" xlink:type="simple">ADED2838-7957-5E29-8E35-34AC014CEEC9</object-id><label>Figure 18.</label><caption><p>Male palps of <italic><tp:taxon-name><tp:taxon-name-part taxon-name-part-type="genus" reg="Eriovixia">Eriovixia</tp:taxon-name-part></tp:taxon-name></italic> spp, apical view <bold>A</bold><italic><tp:taxon-name><tp:taxon-name-part taxon-name-part-type="genus" reg="Eriovixia">E.</tp:taxon-name-part> <tp:taxon-name-part taxon-name-part-type="species" reg="yaoi">yaoi</tp:taxon-name-part></tp:taxon-name></italic> sp. nov. <bold>B</bold><italic><tp:taxon-name><tp:taxon-name-part taxon-name-part-type="genus" reg="Eriovixia">E.</tp:taxon-name-part> <tp:taxon-name-part taxon-name-part-type="species" reg="yinae">yinae</tp:taxon-name-part></tp:taxon-name></italic> sp. nov. <bold>C</bold><italic><tp:taxon-name><tp:taxon-name-part taxon-name-part-type="genus" reg="Eriovixia">E.</tp:taxon-name-part> <tp:taxon-name-part taxon-name-part-type="species" reg="yunnanensis">yunnanensis</tp:taxon-name-part></tp:taxon-name></italic><bold>D</bold><italic><tp:taxon-name><tp:taxon-name-part taxon-name-part-type="genus" reg="Eriovixia">E.</tp:taxon-name-part> <tp:taxon-name-part taxon-name-part-type="species" reg="zhengi">zhengi</tp:taxon-name-part></tp:taxon-name></italic> sp. nov. Scale bars: 0.1 mm.</p></caption><graphic xmlns:xlink="http://www.w3.org/1999/xlink" xlink:href="zookeys-1034-199-g018.jpg" position="float" orientation="portrait" xlink:type="simple" id="oo_535321.jpg"><uri content-type="original_file" xlink:type="simple">https://binary.pensoft.net/fig/535321</uri></graphic></fig><fig id="F19" position="float" orientation="portrait"><object-id xmlns:xlink="http://www.w3.org/1999/xlink" content-type="doi" xlink:type="simple">10.3897/zookeys.1034.60411.figure19</object-id><object-id xmlns:xlink="http://www.w3.org/1999/xlink" content-type="arpha" xlink:type="simple">EA5E80CA-510E-59B5-9BA9-F99AD75EB93B</object-id><label>Figure 19.</label><caption><p>Eye regions of <italic><tp:taxon-name><tp:taxon-name-part taxon-name-part-type="genus" reg="Eriovixia">Eriovixia</tp:taxon-name-part></tp:taxon-name></italic> spp, lateral view <bold>A</bold><italic><tp:taxon-name><tp:taxon-name-part taxon-name-part-type="genus" reg="Eriovixia">E.</tp:taxon-name-part> <tp:taxon-name-part taxon-name-part-type="species" reg="ganae">ganae</tp:taxon-name-part></tp:taxon-name></italic> sp. nov. <bold>B</bold><italic><tp:taxon-name><tp:taxon-name-part taxon-name-part-type="genus" reg="Eriovixia">E.</tp:taxon-name-part> <tp:taxon-name-part taxon-name-part-type="species" reg="liuhongi">liuhongi</tp:taxon-name-part></tp:taxon-name></italic> sp. nov. <bold>C</bold><italic><tp:taxon-name><tp:taxon-name-part taxon-name-part-type="genus" reg="Eriovixia">E.</tp:taxon-name-part> <tp:taxon-name-part taxon-name-part-type="species" reg="tangi">tangi</tp:taxon-name-part></tp:taxon-name></italic> sp. nov. <bold>D</bold><italic><tp:taxon-name><tp:taxon-name-part taxon-name-part-type="genus" reg="Eriovixia">E.</tp:taxon-name-part> <tp:taxon-name-part taxon-name-part-type="species" reg="wangchengi">wangchengi</tp:taxon-name-part></tp:taxon-name></italic> sp. nov. <bold>E</bold><italic><tp:taxon-name><tp:taxon-name-part taxon-name-part-type="genus" reg="Eriovixia">E.</tp:taxon-name-part> <tp:taxon-name-part taxon-name-part-type="species" reg="yaoi">yaoi</tp:taxon-name-part></tp:taxon-name></italic> sp. nov. <bold>F</bold><italic><tp:taxon-name><tp:taxon-name-part taxon-name-part-type="genus" reg="Eriovixia">E.</tp:taxon-name-part> <tp:taxon-name-part taxon-name-part-type="species" reg="yinae">yinae</tp:taxon-name-part></tp:taxon-name></italic> sp. nov. <bold>G</bold><italic><tp:taxon-name><tp:taxon-name-part taxon-name-part-type="genus" reg="Eriovixia">E.</tp:taxon-name-part> <tp:taxon-name-part taxon-name-part-type="species" reg="yunnanensis">yunnanensis</tp:taxon-name-part></tp:taxon-name></italic><bold>H</bold><italic><tp:taxon-name><tp:taxon-name-part taxon-name-part-type="genus" reg="Eriovixia">E.</tp:taxon-name-part> <tp:taxon-name-part taxon-name-part-type="species" reg="zhengi">zhengi</tp:taxon-name-part></tp:taxon-name></italic> sp. nov. Scale bars: 0.1 mm.</p></caption><graphic xmlns:xlink="http://www.w3.org/1999/xlink" xlink:href="zookeys-1034-199-g019.jpg" position="float" orientation="portrait" xlink:type="simple" id="oo_535322.jpg"><uri content-type="original_file" xlink:type="simple">https://binary.pensoft.net/fig/535322</uri></graphic></fig><fig id="F20" position="float" orientation="portrait"><object-id xmlns:xlink="http://www.w3.org/1999/xlink" content-type="doi" xlink:type="simple">10.3897/zookeys.1034.60411.figure20</object-id><object-id xmlns:xlink="http://www.w3.org/1999/xlink" content-type="arpha" xlink:type="simple">DB31B245-F46E-565E-A093-5D4786E874E8</object-id><label>Figure 20.</label><caption><p>Leg II of <italic><tp:taxon-name><tp:taxon-name-part taxon-name-part-type="genus" reg="Eriovixia">Eriovixia</tp:taxon-name-part></tp:taxon-name></italic> spp, prolateral view <bold>A</bold><italic><tp:taxon-name><tp:taxon-name-part taxon-name-part-type="genus" reg="Eriovixia">E.</tp:taxon-name-part> <tp:taxon-name-part taxon-name-part-type="species" reg="ganae">ganae</tp:taxon-name-part></tp:taxon-name></italic> sp. nov. <bold>B</bold><italic><tp:taxon-name><tp:taxon-name-part taxon-name-part-type="genus" reg="Eriovixia">E.</tp:taxon-name-part> <tp:taxon-name-part taxon-name-part-type="species" reg="liuhongi">liuhongi</tp:taxon-name-part></tp:taxon-name></italic> sp. nov. <bold>C</bold><italic><tp:taxon-name><tp:taxon-name-part taxon-name-part-type="genus" reg="Eriovixia">E.</tp:taxon-name-part> <tp:taxon-name-part taxon-name-part-type="species" reg="tangi">tangi</tp:taxon-name-part></tp:taxon-name></italic> sp. nov. <bold>D</bold><italic><tp:taxon-name><tp:taxon-name-part taxon-name-part-type="genus" reg="Eriovixia">E.</tp:taxon-name-part> <tp:taxon-name-part taxon-name-part-type="species" reg="wangchengi">wangchengi</tp:taxon-name-part></tp:taxon-name></italic> sp. nov. <bold>E</bold><italic><tp:taxon-name><tp:taxon-name-part taxon-name-part-type="genus" reg="Eriovixia">E.</tp:taxon-name-part> <tp:taxon-name-part taxon-name-part-type="species" reg="yaoi">yaoi</tp:taxon-name-part></tp:taxon-name></italic> sp. nov. <bold>F</bold><italic><tp:taxon-name><tp:taxon-name-part taxon-name-part-type="genus" reg="Eriovixia">E.</tp:taxon-name-part> <tp:taxon-name-part taxon-name-part-type="species" reg="yinae">yinae</tp:taxon-name-part></tp:taxon-name></italic> sp. nov. <bold>G</bold><italic><tp:taxon-name><tp:taxon-name-part taxon-name-part-type="genus" reg="Eriovixia">E.</tp:taxon-name-part> <tp:taxon-name-part taxon-name-part-type="species" reg="yunnanensis">yunnanensis</tp:taxon-name-part></tp:taxon-name></italic><bold>H</bold><italic><tp:taxon-name><tp:taxon-name-part taxon-name-part-type="genus" reg="Eriovixia">E.</tp:taxon-name-part> <tp:taxon-name-part taxon-name-part-type="species" reg="zhengi">zhengi</tp:taxon-name-part></tp:taxon-name></italic> sp. nov. <bold>A, C–H</bold> male <bold>B</bold> female. Scale bars: 0.5 mm.</p></caption><graphic xmlns:xlink="http://www.w3.org/1999/xlink" xlink:href="zookeys-1034-199-g020.jpg" position="float" orientation="portrait" xlink:type="simple" id="oo_535323.jpg"><uri content-type="original_file" xlink:type="simple">https://binary.pensoft.net/fig/535323</uri></graphic></fig><fig id="F21" position="float" orientation="portrait"><object-id xmlns:xlink="http://www.w3.org/1999/xlink" content-type="doi" xlink:type="simple">10.3897/zookeys.1034.60411.figure21</object-id><object-id xmlns:xlink="http://www.w3.org/1999/xlink" content-type="arpha" xlink:type="simple">21AF1549-97F3-5AAD-9812-E99ABDAECB3C</object-id><label>Figure 21.</label><caption><p><italic><tp:taxon-name><tp:taxon-name-part taxon-name-part-type="genus" reg="Eriovixia">Eriovixia</tp:taxon-name-part> <tp:taxon-name-part taxon-name-part-type="species" reg="jianfengensis">jianfengensis</tp:taxon-name-part></tp:taxon-name></italic> Han &amp; Zhu, 2010 <bold>A</bold> male palp, dorsal view <bold>B</bold> ibid., prolateral view <bold>C</bold> ibid., apical view <bold>D</bold> eye region of male, lateral view. Scale bars: 0.1 mm.</p></caption><graphic xmlns:xlink="http://www.w3.org/1999/xlink" xlink:href="zookeys-1034-199-g021.jpg" position="float" orientation="portrait" xlink:type="simple" id="oo_535324.jpg"><uri content-type="original_file" xlink:type="simple">https://binary.pensoft.net/fig/535324</uri></graphic></fig></tp:treatment-sec><ref-list><ref id="B8"><mixed-citation xmlns:xlink="http://www.w3.org/1999/xlink" xlink:type="simple"><person-group><name name-style="western"><surname>Han</surname><given-names>GX</given-names></name><name name-style="western"><surname>Zhu</surname><given-names>MS</given-names></name></person-group> (<year>2010</year>) <article-title>Taxonomy and biogeography of the spider genus <italic><tp:taxon-name><tp:taxon-name-part taxon-name-part-type="genus">Eriovixia</tp:taxon-name-part></tp:taxon-name></italic> (<tp:taxon-name><tp:taxon-name-part taxon-name-part-type="order">Araneae</tp:taxon-name-part></tp:taxon-name>: <tp:taxon-name><tp:taxon-name-part taxon-name-part-type="family">Araneidae</tp:taxon-name-part></tp:taxon-name>) from Hainan Island, China.</article-title><source>Journal of Natural History</source><volume>44</volume>(<issue>43–44</issue>): <fpage>2609</fpage>–<lpage>2635</lpage>. <ext-link xlink:type="simple" ext-link-type="doi" xlink:href="10.1080/00222933.2010.507315">https://doi.org/10.1080/00222933.2010.507315</ext-link></mixed-citation></ref></ref-list></tp:taxon-treatment>
