# Supplementary material for: On nine species of the spider genus Eriovixia (Araneae, Araneidae) from Xishuangbanna, China
Source: Zookeys. 2021 Apr 26;1034:199–236. doi: 10.3897/zookeys.1034.60411 (PMC8093186; doi:10.3897/zookeys.1034.60411)
Supplement: XML Treatment for Eriovixia pengi [file zookeys.1034.60411-treatment9.xml]

<!DOCTYPE tp:taxon-treatment
  PUBLIC "-//TaxonX//DTD Taxonomic Treatment Publishing DTD v0 20100105//EN" "tax-treatment-NSO.dtd">
<tp:taxon-treatment xmlns:tp="http://www.plazi.org/taxpub"><tp:treatment-meta><kwd-group><label>Taxon classification</label><kwd><named-content xmlns:xlink="http://www.w3.org/1999/xlink" content-type="kingdom">Animalia</named-content></kwd><kwd><named-content xmlns:xlink="http://www.w3.org/1999/xlink" content-type="order">Araneae</named-content></kwd><kwd><named-content xmlns:xlink="http://www.w3.org/1999/xlink" content-type="family">Araneidae</named-content></kwd></kwd-group><mixed-citation publication-type="journal"><person-group><name><surname>Mi</surname><given-names>Xiaoqi</given-names></name><name><surname>Li</surname><given-names>Shuqiang</given-names></name></person-group><article-title>On nine species of the spider genus <italic><tp:taxon-name><tp:taxon-name-part taxon-name-part-type="genus" reg="Eriovixia">Eriovixia</tp:taxon-name-part></tp:taxon-name></italic> (<tp:taxon-name><tp:taxon-name-part taxon-name-part-type="order">Araneae</tp:taxon-name-part></tp:taxon-name>, <tp:taxon-name><tp:taxon-name-part taxon-name-part-type="family">Araneidae</tp:taxon-name-part></tp:taxon-name>) from Xishuangbanna, China</article-title><source>Zookeys</source><day>26</day><month>4</month><year>2021</year><volume>1034</volume><fpage>199</fpage><lpage>236</lpage><pub-id pub-id-type="doi">10.3897/zookeys.1034.60411</pub-id></mixed-citation></tp:treatment-meta><tp:nomenclature><tp:taxon-name><object-id xmlns:xlink="http://www.w3.org/1999/xlink" content-type="arpha" xlink:type="simple">73DC884A-3F36-557F-B851-0464D3ACD793</object-id>
            <tp:taxon-name-part taxon-name-part-type="genus" reg="Eriovixia">Eriovixia</tp:taxon-name-part>
            <tp:taxon-name-part taxon-name-part-type="species" reg="pengi">pengi</tp:taxon-name-part>
            <object-id xmlns:xlink="http://www.w3.org/1999/xlink" content-type="zoobank" xlink:type="simple">http://zoobank.org/D45BC866-9125-41ED-A087-35B39EC54948</object-id>
          </tp:taxon-name><tp:taxon-status xmlns:xlink="http://www.w3.org/1999/xlink" xlink:type="simple">sp. nov.</tp:taxon-status><tp:nomenclature-citation-list><tp:nomenclature-citation><tp:taxon-name>
                <tp:taxon-name-part taxon-name-part-type="genus" reg="Eriovixia">Eriovixia</tp:taxon-name-part> <tp:taxon-name-part taxon-name-part-type="species" reg="yunnanensis">yunnanensis</tp:taxon-name-part></tp:taxon-name><comment>: <xref ref-type="bibr" rid="B11">Mi et al., 2010</xref>: 47, figs 25–33(♂♀, misidentification).</comment></tp:nomenclature-citation></tp:nomenclature-citation-list></tp:nomenclature><tp:treatment-sec sec-type="type material" id="SECID0EJVAI"><title>Type material.</title><p>Holotype ♂, China: Yunnan Province, Tengchong County, Jietou Township, Shaba Village (<named-content xmlns:xlink="http://www.w3.org/1999/xlink" content-type="dwc:verbatimCoordinates" xlink:type="simple"><named-content content-type="geo-json" specific-use="{&#34;type&#34;:&#34;Point&#34;,&#34;coordinates&#34;:[98.703500,25.392667]}" id="NCID0ESVAI" xlink:type="simple">25°23.56'N, 98°42.21'E</named-content></named-content>, 1850 m alt.), 25.V.2006, X.P. Wang et al. leg. (<named-content xmlns:xlink="http://www.w3.org/1999/xlink" content-type="dwc:institutional_code" xlink:type="simple">HNU</named-content>-WANG060525). Paratypes: 1♀, Tengchong County, Jietou Township, Zhoujiapo Village (<named-content xmlns:xlink="http://www.w3.org/1999/xlink" content-type="dwc:verbatimCoordinates" xlink:type="simple"><named-content content-type="geo-json" specific-use="{&#34;type&#34;:&#34;Point&#34;,&#34;coordinates&#34;:[98.666167,25.558500]}" id="NCID0ECWAI" xlink:type="simple">25°33.51'N, 98°39.97'E</named-content></named-content>, 1660 m alt.), 16.V.2006, C.M. Yin et al. leg. (<named-content xmlns:xlink="http://www.w3.org/1999/xlink" content-type="dwc:institutional_code" xlink:type="simple">CAS</named-content>-YHY03); 1♀, Tengchong County, Shangyin Township, Cuanlong Village (<named-content xmlns:xlink="http://www.w3.org/1999/xlink" content-type="dwc:verbatimCoordinates" xlink:type="simple"><named-content content-type="geo-json" specific-use="{&#34;type&#34;:&#34;Point&#34;,&#34;coordinates&#34;:[98.710000,25.006667]}" id="NCID0ESWAI" xlink:type="simple">25°0.40'N, 98°42.60'E</named-content></named-content>, 1990 m alt.), 4.VI.2006, C.M. Yin et al. leg. (<named-content xmlns:xlink="http://www.w3.org/1999/xlink" content-type="dwc:institutional_code" xlink:type="simple">HNU</named-content>-YHY25); 1 ♂, Tengchong County, Jietou Township, Datang Village Daheling Ganjiao (<named-content xmlns:xlink="http://www.w3.org/1999/xlink" content-type="dwc:verbatimCoordinates" xlink:type="simple"><named-content content-type="geo-json" specific-use="{&#34;type&#34;:&#34;Point&#34;,&#34;coordinates&#34;:[98.409500,25.420167]}" id="NCID0ECXAI" xlink:type="simple">25°25.21'N, 98°24.57'E</named-content></named-content>, 1878 m alt.), 19.V.2006, X.J. Peng et al. leg. (<named-content xmlns:xlink="http://www.w3.org/1999/xlink" content-type="dwc:institutional_code" xlink:type="simple">HNU</named-content>-PWH060519); 1 ♂, same data as <named-content xmlns:xlink="http://www.w3.org/1999/xlink" content-type="dwc:institutional_code" xlink:type="simple">HNU</named-content>-PWH060519 (<named-content xmlns:xlink="http://www.w3.org/1999/xlink" content-type="dwc:institutional_code" xlink:type="simple">CAS</named-content>-PWH060519).</p></tp:treatment-sec><tp:treatment-sec sec-type="etymology" id="SECID0E6XAI"><title>Etymology.</title><p>The specific name is a patronym in honour of Prof. Xianjin Peng (College of Life Sciences, Hunan Normal University), one of the leading spider taxonomists of China; noun (name) in genitive case.</p></tp:treatment-sec><tp:treatment-sec sec-type="diagnosis" id="SECID0EEYAI"><title>Diagnosis.</title><p>This new species is very similar to <italic><tp:taxon-name><tp:taxon-name-part taxon-name-part-type="genus" reg="Eriovixia">E.</tp:taxon-name-part> <tp:taxon-name-part taxon-name-part-type="species" reg="yunnanensis">yunnanensis</tp:taxon-name-part></tp:taxon-name></italic> in appearance, but can be distinguished from the latter by: 1) having a thread-like terminal apophysis vs. not thread-like (Figs <xref ref-type="fig" rid="F13">13A, B</xref> and <xref ref-type="fig" rid="F18">18C</xref>); 2) the straight and pointed embolus vs. curved and non-tapering embolus (Fig. <xref ref-type="fig" rid="F13">13A</xref>); 3) the branches of the median apophysis about 45° apart vs. very close to each other (Figs <xref ref-type="fig" rid="F13">13A, B</xref>, <xref ref-type="fig" rid="F18">18C</xref>); 4) a pair of rhomboidal copulatory openings vs. arcuate (Fig. <xref ref-type="fig" rid="F14">14B, D</xref>). It is somewhat similar to <italic><tp:taxon-name><tp:taxon-name-part taxon-name-part-type="genus" reg="Eriovixia">E.</tp:taxon-name-part> <tp:taxon-name-part taxon-name-part-type="species" reg="yaoi">yaoi</tp:taxon-name-part></tp:taxon-name></italic> sp. nov. by the copulatory organs and the habitus, but differs in having: 1) a thread-like terminal apophysis vs. bifurcated (Figs <xref ref-type="fig" rid="F9">9A, B</xref>, <xref ref-type="fig" rid="F18">18A</xref>); 2) straight embolus vs. curved (Fig. <xref ref-type="fig" rid="F9">9A</xref>); and 3) a pair of rhomboidal copulatory openings vs. arcuate (Figs <xref ref-type="fig" rid="F10">10B, D</xref>).</p></tp:treatment-sec><tp:treatment-sec sec-type="description" id="SECID0EI1AI"><title>Description.</title><p>See <xref ref-type="bibr" rid="B11">Mi et al. (2010)</xref>.</p></tp:treatment-sec><tp:treatment-sec sec-type="distribution" id="SECID0ES1AI"><title>Distribution.</title><p>China (Yunnan).</p></tp:treatment-sec><tp:treatment-sec><!--Section generated to contain objects referenced in tp:taxon-treatment.--><fig id="F13" position="float" orientation="portrait"><object-id xmlns:xlink="http://www.w3.org/1999/xlink" content-type="doi" xlink:type="simple">10.3897/zookeys.1034.60411.figure13</object-id><object-id xmlns:xlink="http://www.w3.org/1999/xlink" content-type="arpha" xlink:type="simple">5AFA9762-14FB-52B1-B70B-D954163DC91E</object-id><label>Figure 13.</label><caption><p><italic><tp:taxon-name><tp:taxon-name-part taxon-name-part-type="genus" reg="Eriovixia">Eriovixia</tp:taxon-name-part> <tp:taxon-name-part taxon-name-part-type="species" reg="yunnanensis">yunnanensis</tp:taxon-name-part></tp:taxon-name></italic><bold>A</bold> male palp, dorsal view <bold>B</bold> ibid., prolateral view <bold>C</bold> male habitus, dorsal view <bold>D</bold> ibid., lateral view <bold>E</bold> female habitus, dorsal view <bold>F</bold> ibid., ventral view. Scale bars: 0.1 mm (<bold>A, B</bold>); 1 mm (<bold>C–F</bold>).</p></caption><graphic xmlns:xlink="http://www.w3.org/1999/xlink" xlink:href="zookeys-1034-199-g013.jpg" position="float" orientation="portrait" xlink:type="simple" id="oo_535316.jpg"><uri content-type="original_file" xlink:type="simple">https://binary.pensoft.net/fig/535316</uri></graphic></fig><fig id="F18" position="float" orientation="portrait"><object-id xmlns:xlink="http://www.w3.org/1999/xlink" content-type="doi" xlink:type="simple">10.3897/zookeys.1034.60411.figure18</object-id><object-id xmlns:xlink="http://www.w3.org/1999/xlink" content-type="arpha" xlink:type="simple">ADED2838-7957-5E29-8E35-34AC014CEEC9</object-id><label>Figure 18.</label><caption><p>Male palps of <italic><tp:taxon-name><tp:taxon-name-part taxon-name-part-type="genus" reg="Eriovixia">Eriovixia</tp:taxon-name-part></tp:taxon-name></italic> spp, apical view <bold>A</bold><italic><tp:taxon-name><tp:taxon-name-part taxon-name-part-type="genus" reg="Eriovixia">E.</tp:taxon-name-part> <tp:taxon-name-part taxon-name-part-type="species" reg="yaoi">yaoi</tp:taxon-name-part></tp:taxon-name></italic> sp. nov. <bold>B</bold><italic><tp:taxon-name><tp:taxon-name-part taxon-name-part-type="genus" reg="Eriovixia">E.</tp:taxon-name-part> <tp:taxon-name-part taxon-name-part-type="species" reg="yinae">yinae</tp:taxon-name-part></tp:taxon-name></italic> sp. nov. <bold>C</bold><italic><tp:taxon-name><tp:taxon-name-part taxon-name-part-type="genus" reg="Eriovixia">E.</tp:taxon-name-part> <tp:taxon-name-part taxon-name-part-type="species" reg="yunnanensis">yunnanensis</tp:taxon-name-part></tp:taxon-name></italic><bold>D</bold><italic><tp:taxon-name><tp:taxon-name-part taxon-name-part-type="genus" reg="Eriovixia">E.</tp:taxon-name-part> <tp:taxon-name-part taxon-name-part-type="species" reg="zhengi">zhengi</tp:taxon-name-part></tp:taxon-name></italic> sp. nov. Scale bars: 0.1 mm.</p></caption><graphic xmlns:xlink="http://www.w3.org/1999/xlink" xlink:href="zookeys-1034-199-g018.jpg" position="float" orientation="portrait" xlink:type="simple" id="oo_535321.jpg"><uri content-type="original_file" xlink:type="simple">https://binary.pensoft.net/fig/535321</uri></graphic></fig><fig id="F14" position="float" orientation="portrait"><object-id xmlns:xlink="http://www.w3.org/1999/xlink" content-type="doi" xlink:type="simple">10.3897/zookeys.1034.60411.figure14</object-id><object-id xmlns:xlink="http://www.w3.org/1999/xlink" content-type="arpha" xlink:type="simple">04F4DD9C-F2D7-5F50-9067-8E6C5C49D020</object-id><label>Figure 14.</label><caption><p><italic><tp:taxon-name><tp:taxon-name-part taxon-name-part-type="genus" reg="Eriovixia">Eriovixia</tp:taxon-name-part> <tp:taxon-name-part taxon-name-part-type="species" reg="yunnanensis">yunnanensis</tp:taxon-name-part></tp:taxon-name></italic>, epigyne <bold>A</bold> ventral view <bold>B</bold> dorsal view <bold>C</bold> lateral view <bold>D</bold> dorsal view. Scale bars: 0.1 mm.</p></caption><graphic xmlns:xlink="http://www.w3.org/1999/xlink" xlink:href="zookeys-1034-199-g014.jpg" position="float" orientation="portrait" xlink:type="simple" id="oo_535317.jpg"><uri content-type="original_file" xlink:type="simple">https://binary.pensoft.net/fig/535317</uri></graphic></fig><fig id="F9" position="float" orientation="portrait"><object-id xmlns:xlink="http://www.w3.org/1999/xlink" content-type="doi" xlink:type="simple">10.3897/zookeys.1034.60411.figure9</object-id><object-id xmlns:xlink="http://www.w3.org/1999/xlink" content-type="arpha" xlink:type="simple">85F4A530-35CF-5C57-9D8F-797900B0052A</object-id><label>Figure 9.</label><caption><p><italic><tp:taxon-name><tp:taxon-name-part taxon-name-part-type="genus" reg="Eriovixia">Eriovixia</tp:taxon-name-part> <tp:taxon-name-part taxon-name-part-type="species" reg="yaoi">yaoi</tp:taxon-name-part></tp:taxon-name></italic> sp. nov., male holotype and female paratype <bold>A</bold> male palp, dorsal view <bold>B</bold> ibid., prolateral view <bold>C</bold> holotype habitus, dorsal view <bold>D</bold> ibid., lateral view <bold>E</bold> paratype habitus, dorsal view <bold>F</bold> ibid., ventral view. Scale bars: 0.1 mm (<bold>A, B</bold>); 1 mm (<bold>C–F</bold>).</p></caption><graphic xmlns:xlink="http://www.w3.org/1999/xlink" xlink:href="zookeys-1034-199-g009.jpg" position="float" orientation="portrait" xlink:type="simple" id="oo_535312.jpg"><uri content-type="original_file" xlink:type="simple">https://binary.pensoft.net/fig/535312</uri></graphic></fig><fig id="F10" position="float" orientation="portrait"><object-id xmlns:xlink="http://www.w3.org/1999/xlink" content-type="doi" xlink:type="simple">10.3897/zookeys.1034.60411.figure10</object-id><object-id xmlns:xlink="http://www.w3.org/1999/xlink" content-type="arpha" xlink:type="simple">704E0AEC-4D88-5A6F-9A63-39EA18DAB2AA</object-id><label>Figure 10.</label><caption><p><italic><tp:taxon-name><tp:taxon-name-part taxon-name-part-type="genus" reg="Eriovixia">Eriovixia</tp:taxon-name-part> <tp:taxon-name-part taxon-name-part-type="species" reg="yaoi">yaoi</tp:taxon-name-part></tp:taxon-name></italic> sp. nov., female paratype, epigyne <bold>A</bold> ventral view <bold>B</bold> dorsal view <bold>C</bold> lateral view <bold>D</bold> dorsal view. Scale bars: 0.1 mm.</p></caption><graphic xmlns:xlink="http://www.w3.org/1999/xlink" xlink:href="zookeys-1034-199-g010.jpg" position="float" orientation="portrait" xlink:type="simple" id="oo_535313.jpg"><uri content-type="original_file" xlink:type="simple">https://binary.pensoft.net/fig/535313</uri></graphic></fig></tp:treatment-sec><ref-list><ref id="B11"><mixed-citation xmlns:xlink="http://www.w3.org/1999/xlink" xlink:type="simple"><person-group><name name-style="western"><surname>Mi</surname><given-names>XQ</given-names></name><name name-style="western"><surname>Peng</surname><given-names>XJ</given-names></name><name name-style="western"><surname>Yin</surname><given-names>CM</given-names></name></person-group> (<year>2010</year>) <article-title>The orb-weaving spider genus <italic><tp:taxon-name><tp:taxon-name-part taxon-name-part-type="genus">Eriovixia</tp:taxon-name-part></tp:taxon-name></italic> (<tp:taxon-name><tp:taxon-name-part taxon-name-part-type="order">Araneae</tp:taxon-name-part></tp:taxon-name>: <tp:taxon-name><tp:taxon-name-part taxon-name-part-type="family">Araneidae</tp:taxon-name-part></tp:taxon-name>) in the Gaoligong Mountains, China.</article-title><source>Zootaxa</source><volume>2488</volume>: <fpage>39</fpage>–<lpage>51</lpage>. <ext-link xlink:type="simple" ext-link-type="doi" xlink:href="10.11646/zootaxa.2488.1.3">https://doi.org/10.11646/zootaxa.2488.1.3</ext-link></mixed-citation></ref></ref-list></tp:taxon-treatment>
