# Supplementary material for: On nine species of the spider genus Eriovixia (Araneae, Araneidae) from Xishuangbanna, China
Source: Zookeys. 2021 Apr 26;1034:199–236. doi: 10.3897/zookeys.1034.60411 (PMC8093186; doi:10.3897/zookeys.1034.60411)
Supplement: XML Treatment for Eriovixia zhengi [file zookeys.1034.60411-treatment10.xml]

<!DOCTYPE tp:taxon-treatment
  PUBLIC "-//TaxonX//DTD Taxonomic Treatment Publishing DTD v0 20100105//EN" "tax-treatment-NSO.dtd">
<tp:taxon-treatment xmlns:tp="http://www.plazi.org/taxpub"><tp:treatment-meta><kwd-group><label>Taxon classification</label><kwd><named-content xmlns:xlink="http://www.w3.org/1999/xlink" content-type="kingdom">Animalia</named-content></kwd><kwd><named-content xmlns:xlink="http://www.w3.org/1999/xlink" content-type="order">Araneae</named-content></kwd><kwd><named-content xmlns:xlink="http://www.w3.org/1999/xlink" content-type="family">Araneidae</named-content></kwd></kwd-group><mixed-citation publication-type="journal"><person-group><name><surname>Mi</surname><given-names>Xiaoqi</given-names></name><name><surname>Li</surname><given-names>Shuqiang</given-names></name></person-group><article-title>On nine species of the spider genus <italic><tp:taxon-name><tp:taxon-name-part taxon-name-part-type="genus" reg="Eriovixia">Eriovixia</tp:taxon-name-part></tp:taxon-name></italic> (<tp:taxon-name><tp:taxon-name-part taxon-name-part-type="order">Araneae</tp:taxon-name-part></tp:taxon-name>, <tp:taxon-name><tp:taxon-name-part taxon-name-part-type="family">Araneidae</tp:taxon-name-part></tp:taxon-name>) from Xishuangbanna, China</article-title><source>Zookeys</source><day>26</day><month>4</month><year>2021</year><volume>1034</volume><fpage>199</fpage><lpage>236</lpage><pub-id pub-id-type="doi">10.3897/zookeys.1034.60411</pub-id></mixed-citation></tp:treatment-meta><tp:nomenclature><tp:taxon-name><object-id xmlns:xlink="http://www.w3.org/1999/xlink" content-type="arpha" xlink:type="simple">4E5F437B-A3D9-56A3-A306-3443C18129D0</object-id>
            <tp:taxon-name-part taxon-name-part-type="genus" reg="Eriovixia">Eriovixia</tp:taxon-name-part>
            <tp:taxon-name-part taxon-name-part-type="species" reg="zhengi">zhengi</tp:taxon-name-part>
            <object-id xmlns:xlink="http://www.w3.org/1999/xlink" content-type="zoobank" xlink:type="simple">http://zoobank.org/9880E33C-46C1-43C1-8A57-FFF5F54684B9</object-id>
          </tp:taxon-name><tp:taxon-status xmlns:xlink="http://www.w3.org/1999/xlink" xlink:type="simple">sp. nov.</tp:taxon-status><xref ref-type="fig" rid="F15">Figs 15</xref><xref ref-type="fig" rid="F16">, 16</xref><xref ref-type="fig" rid="F18">, 18D</xref><xref ref-type="fig" rid="F19">, 19H</xref><xref ref-type="fig" rid="F20">, 20H</xref></tp:nomenclature><tp:treatment-sec sec-type="type material" id="SECID0ET3AI"><title>Type material.</title><p>Holotype ♂ (<named-content xmlns:xlink="http://www.w3.org/1999/xlink" content-type="dwc:institutional_code" xlink:type="simple">IZCAS</named-content>-Ar41749), China: Yunnan, Xishuangbanna, Mengla County, Menglun Township, Menglun Nature Reserve, G213 roadside (<named-content xmlns:xlink="http://www.w3.org/1999/xlink" content-type="dwc:verbatimCoordinates" xlink:type="simple"><named-content content-type="geo-json" specific-use="{&#34;type&#34;:&#34;Point&#34;,&#34;coordinates&#34;:[101.282167,21.902000]}" id="NCID0EE4AI" xlink:type="simple">21°54.12'N, 101°16.93'E</named-content></named-content>, 590 m alt.), 24.XI.2009, G. Tang et al. leg. Paratypes: 2♀ (<named-content xmlns:xlink="http://www.w3.org/1999/xlink" content-type="dwc:institutional_code" xlink:type="simple">IZCAS</named-content>-Ar41750–41751), same data as holotype; 1♀ (<named-content xmlns:xlink="http://www.w3.org/1999/xlink" content-type="dwc:institutional_code" xlink:type="simple">IZCAS</named-content>-Ar41752), valley tropical seasonal rainforest (<named-content xmlns:xlink="http://www.w3.org/1999/xlink" content-type="dwc:verbatimCoordinates" xlink:type="simple"><named-content content-type="geo-json" specific-use="{&#34;type&#34;:&#34;Point&#34;,&#34;coordinates&#34;:[101.275833,21.914167]}" id="NCID0E34AI" xlink:type="simple">21°54.85'N, 101°16.55'E</named-content></named-content>, 569 m alt.), 1.XII.2009, G. Tang et al. leg.; 1♂1♀ (<named-content xmlns:xlink="http://www.w3.org/1999/xlink" content-type="dwc:institutional_code" xlink:type="simple">IZCAS</named-content>-Ar41753–41754), secondary tropical seasonal moist forest (<named-content xmlns:xlink="http://www.w3.org/1999/xlink" content-type="dwc:verbatimCoordinates" xlink:type="simple"><named-content content-type="geo-json" specific-use="{&#34;type&#34;:&#34;Point&#34;,&#34;coordinates&#34;:[101.282333,21.912000]}" id="NCID0EM5AI" xlink:type="simple">21°54.72'N, 101°16.94'E</named-content></named-content>, 645 m alt.), 27.VII.2007, G. Zheng leg.; 2♂ (<named-content xmlns:xlink="http://www.w3.org/1999/xlink" content-type="dwc:institutional_code" xlink:type="simple">IZCAS</named-content>-Ar41755–41756), same locality (<named-content xmlns:xlink="http://www.w3.org/1999/xlink" content-type="dwc:verbatimCoordinates" xlink:type="simple"><named-content content-type="geo-json" specific-use="{&#34;type&#34;:&#34;Point&#34;,&#34;coordinates&#34;:[101.283500,21.910167]}" id="NCID0E35AI" xlink:type="simple">21°54.61'N, 101°17.01'E</named-content></named-content>, 633 m alt.), 28.VII.2007 a.m. G. Zheng leg.; 1♀ (<named-content xmlns:xlink="http://www.w3.org/1999/xlink" content-type="dwc:institutional_code" xlink:type="simple">IZCAS</named-content>-Ar41757), <italic><tp:taxon-name><tp:taxon-name-part taxon-name-part-type="genus" reg="Magnolia">Magnolia</tp:taxon-name-part> <tp:taxon-name-part taxon-name-part-type="species" reg="baillonii">baillonii</tp:taxon-name-part></tp:taxon-name></italic> plantation (about 20 yr) (<named-content xmlns:xlink="http://www.w3.org/1999/xlink" content-type="dwc:verbatimCoordinates" xlink:type="simple"><named-content content-type="geo-json" specific-use="{&#34;type&#34;:&#34;Point&#34;,&#34;coordinates&#34;:[101.282000,21.903333]}" id="NCID0EX6AI" xlink:type="simple">21°54.20'N, 101°16.92'E</named-content></named-content>, 608 m alt.), 18.VIII.2007 a.m. G. Zheng leg.; 1♂ (<named-content xmlns:xlink="http://www.w3.org/1999/xlink" content-type="dwc:institutional_code" xlink:type="simple">IZCAS</named-content>-Ar41758), rubber plantation (<named-content xmlns:xlink="http://www.w3.org/1999/xlink" content-type="dwc:verbatimCoordinates" xlink:type="simple"><named-content content-type="geo-json" specific-use="{&#34;type&#34;:&#34;Point&#34;,&#34;coordinates&#34;:[101.273167,21.911667]}" id="NCID0EHABI" xlink:type="simple">21°54.70'N, 101°16.39'E</named-content></named-content>, 593 m alt.), 12.XI.2009, G. Tang et al.; Other material examined: 1♂ (<named-content xmlns:xlink="http://www.w3.org/1999/xlink" content-type="dwc:institutional_code" xlink:type="simple">IZCAS</named-content>-Ar41759), Lvshilin Forest Park, limestone seasonal rainforest (<named-content xmlns:xlink="http://www.w3.org/1999/xlink" content-type="dwc:verbatimCoordinates" xlink:type="simple"><named-content content-type="geo-json" specific-use="{&#34;type&#34;:&#34;Point&#34;,&#34;coordinates&#34;:[101.282333,21.911833]}" id="NCID0EXABI" xlink:type="simple">21°54.71'N, 101°16.94'E</named-content></named-content>, 652 m alt.), 15.XI.2009, G. Tang et al. leg.; 1♂ (<named-content xmlns:xlink="http://www.w3.org/1999/xlink" content-type="dwc:institutional_code" xlink:type="simple">IZCAS</named-content>-Ar41760), same locality (<named-content xmlns:xlink="http://www.w3.org/1999/xlink" content-type="dwc:verbatimCoordinates" xlink:type="simple"><named-content content-type="geo-json" specific-use="{&#34;type&#34;:&#34;Point&#34;,&#34;coordinates&#34;:[101.282333,21.911833]}" id="NCID0EHBBI" xlink:type="simple">21°54.71'N, 101°16.94'E</named-content></named-content>, 660 m alt.), 16.XI.2009, G. Tang et al. 2♂ (<named-content xmlns:xlink="http://www.w3.org/1999/xlink" content-type="dwc:institutional_code" xlink:type="simple">IZCAS</named-content>-Ar41761), same locality (<named-content xmlns:xlink="http://www.w3.org/1999/xlink" content-type="dwc:verbatimCoordinates" xlink:type="simple"><named-content content-type="geo-json" specific-use="{&#34;type&#34;:&#34;Point&#34;,&#34;coordinates&#34;:[101.284667,21.910000]}" id="NCID0EXBBI" xlink:type="simple">21°54.60'N, 101°17.08'E</named-content></named-content>, 640 m alt.), 17.XI.2009, G. Tang et al. leg.; 1♂ (<named-content xmlns:xlink="http://www.w3.org/1999/xlink" content-type="dwc:institutional_code" xlink:type="simple">IZCAS</named-content>-Ar41762), same locality (<named-content xmlns:xlink="http://www.w3.org/1999/xlink" content-type="dwc:verbatimCoordinates" xlink:type="simple"><named-content content-type="geo-json" specific-use="{&#34;type&#34;:&#34;Point&#34;,&#34;coordinates&#34;:[101.284833,21.910167]}" id="NCID0EHCBI" xlink:type="simple">21°54.61'N, 101°17.09'E</named-content></named-content>, 643 m alt.), 17.XI.2009, G. Tang et al. leg.; 1♂ (<named-content xmlns:xlink="http://www.w3.org/1999/xlink" content-type="dwc:institutional_code" xlink:type="simple">IZCAS</named-content>-Ar41763), same locality (<named-content xmlns:xlink="http://www.w3.org/1999/xlink" content-type="dwc:verbatimCoordinates" xlink:type="simple"><named-content content-type="geo-json" specific-use="{&#34;type&#34;:&#34;Point&#34;,&#34;coordinates&#34;:[101.281000,21.909333]}" id="NCID0EXCBI" xlink:type="simple">21°54.56'N, 101°16.86'E</named-content></named-content>, 610 m alt.), 29.XI.2009, G. Tang et al. leg.; 1♂ (<named-content xmlns:xlink="http://www.w3.org/1999/xlink" content-type="dwc:institutional_code" xlink:type="simple">IZCAS</named-content>-Ar41764), same locality (<named-content xmlns:xlink="http://www.w3.org/1999/xlink" content-type="dwc:verbatimCoordinates" xlink:type="simple"><named-content content-type="geo-json" specific-use="{&#34;type&#34;:&#34;Point&#34;,&#34;coordinates&#34;:[101.283000,21.911167]}" id="NCID0EHDBI" xlink:type="simple">21°54.67'N, 101°16.98'E</named-content></named-content>, 630 m alt.), 22.VII.2018 night, X. Mi et al. leg; 1♂ (<named-content xmlns:xlink="http://www.w3.org/1999/xlink" content-type="dwc:institutional_code" xlink:type="simple">IZCAS</named-content>-Ar41765), same locality (<named-content xmlns:xlink="http://www.w3.org/1999/xlink" content-type="dwc:verbatimCoordinates" xlink:type="simple"><named-content content-type="geo-json" specific-use="{&#34;type&#34;:&#34;Point&#34;,&#34;coordinates&#34;:[101.283000,21.911167]}" id="NCID0EXDBI" xlink:type="simple">21°54.67'N, 101°16.98'E</named-content></named-content>, 630.1 m alt.), 30.VII.2018, X. Mi et al. leg; 1♀ (<named-content xmlns:xlink="http://www.w3.org/1999/xlink" content-type="dwc:institutional_code" xlink:type="simple">IZCAS</named-content>-Ar41766), same locality (<named-content xmlns:xlink="http://www.w3.org/1999/xlink" content-type="dwc:verbatimCoordinates" xlink:type="simple"><named-content content-type="geo-json" specific-use="{&#34;type&#34;:&#34;Point&#34;,&#34;coordinates&#34;:[101.275000,21.909667]}" id="NCID0EHEBI" xlink:type="simple">21°54.58'N, 101°16.50'E</named-content></named-content>, 566.2 m alt.), 6.VIII.2018, C. Wang et al. leg; 2♂2♀ (<named-content xmlns:xlink="http://www.w3.org/1999/xlink" content-type="dwc:institutional_code" xlink:type="simple">IZCAS</named-content>-Ar41767), same locality (<named-content xmlns:xlink="http://www.w3.org/1999/xlink" content-type="dwc:verbatimCoordinates" xlink:type="simple"><named-content content-type="geo-json" specific-use="{&#34;type&#34;:&#34;Point&#34;,&#34;coordinates&#34;:[101.283667,21.910833]}" id="NCID0EXEBI" xlink:type="simple">21°54.65'N, 101°17.02'E</named-content></named-content>, 686.3 m alt.), 9.VIII.2018, C. Wang et al. leg; 1♂ (<named-content xmlns:xlink="http://www.w3.org/1999/xlink" content-type="dwc:institutional_code" xlink:type="simple">IZCAS</named-content>-Ar41768), same locality (<named-content xmlns:xlink="http://www.w3.org/1999/xlink" content-type="dwc:verbatimCoordinates" xlink:type="simple"><named-content content-type="geo-json" specific-use="{&#34;type&#34;:&#34;Point&#34;,&#34;coordinates&#34;:[101.282500,21.911333]}" id="NCID0EHFBI" xlink:type="simple">21°54.68'N, 101°16.95'E</named-content></named-content>, 637.1 m alt.), 10.VIII.2018 night, C. Wang et al. leg; 1♀ (<named-content xmlns:xlink="http://www.w3.org/1999/xlink" content-type="dwc:institutional_code" xlink:type="simple">IZCAS</named-content>-Ar41769), G213 roadside (<named-content xmlns:xlink="http://www.w3.org/1999/xlink" content-type="dwc:verbatimCoordinates" xlink:type="simple"><named-content content-type="geo-json" specific-use="{&#34;type&#34;:&#34;Point&#34;,&#34;coordinates&#34;:[101.283667,21.901500]}" id="NCID0EXFBI" xlink:type="simple">21°54.09'N, 101°17.02'E</named-content></named-content>, 570 m alt.), 28.XI.2009, G. Tang et al. leg.; 1♂ (<named-content xmlns:xlink="http://www.w3.org/1999/xlink" content-type="dwc:institutional_code" xlink:type="simple">IZCAS</named-content>-Ar41770), G213 roadside (<named-content xmlns:xlink="http://www.w3.org/1999/xlink" content-type="dwc:verbatimCoordinates" xlink:type="simple"><named-content content-type="geo-json" specific-use="{&#34;type&#34;:&#34;Point&#34;,&#34;coordinates&#34;:[101.283667,21.901500]}" id="NCID0EHGBI" xlink:type="simple">21°54.09'N, 101°17.02'E</named-content></named-content>, 579 m alt.), 28.XI.2009, G. Tang et al. leg.; 1♂ (<named-content xmlns:xlink="http://www.w3.org/1999/xlink" content-type="dwc:institutional_code" xlink:type="simple">IZCAS</named-content>-Ar41771), G213 roadside (<named-content xmlns:xlink="http://www.w3.org/1999/xlink" content-type="dwc:verbatimCoordinates" xlink:type="simple"><named-content content-type="geo-json" specific-use="{&#34;type&#34;:&#34;Point&#34;,&#34;coordinates&#34;:[101.272833,21.919667]}" id="NCID0EXGBI" xlink:type="simple">21°55.18'N, 101°16.37'E</named-content></named-content>, 581 m alt.), 30.XI.2009, G. Tang et al. leg.; 1♀ (<named-content xmlns:xlink="http://www.w3.org/1999/xlink" content-type="dwc:institutional_code" xlink:type="simple">IZCAS</named-content>-Ar41772), same locality (<named-content xmlns:xlink="http://www.w3.org/1999/xlink" content-type="dwc:verbatimCoordinates" xlink:type="simple"><named-content content-type="geo-json" specific-use="{&#34;type&#34;:&#34;Point&#34;,&#34;coordinates&#34;:[101.282500,21.899833]}" id="NCID0EHHBI" xlink:type="simple">21°53.99'N, 101°16.95'E</named-content></named-content>, 596 m alt.), 2.XII.2009, G. Tang et al. leg.; 2♂1♀ (<named-content xmlns:xlink="http://www.w3.org/1999/xlink" content-type="dwc:institutional_code" xlink:type="simple">IZCAS</named-content>-Ar41773), same locality (<named-content xmlns:xlink="http://www.w3.org/1999/xlink" content-type="dwc:verbatimCoordinates" xlink:type="simple"><named-content content-type="geo-json" specific-use="{&#34;type&#34;:&#34;Point&#34;,&#34;coordinates&#34;:[101.282167,21.900333]}" id="NCID0EXHBI" xlink:type="simple">21°54.02'N, 101°16.93'E</named-content></named-content>, 606 m alt.), 2.VIII.2018, Z. Bai et al. leg; 3♀ (<named-content xmlns:xlink="http://www.w3.org/1999/xlink" content-type="dwc:institutional_code" xlink:type="simple">IZCAS</named-content>-Ar41774), same locality (<named-content xmlns:xlink="http://www.w3.org/1999/xlink" content-type="dwc:verbatimCoordinates" xlink:type="simple"><named-content content-type="geo-json" specific-use="{&#34;type&#34;:&#34;Point&#34;,&#34;coordinates&#34;:[101.284667,21.896667]}" id="NCID0EHIBI" xlink:type="simple">21°53.80'N, 101°17.08'E</named-content></named-content>, 604 m alt.), 30.VII.2018, Z. Bai et al. leg; 1♀ (<named-content xmlns:xlink="http://www.w3.org/1999/xlink" content-type="dwc:institutional_code" xlink:type="simple">IZCAS</named-content>-Ar41775), Xishuangbanna Tropical Botanical Garden, eastern part (<named-content xmlns:xlink="http://www.w3.org/1999/xlink" content-type="dwc:verbatimCoordinates" xlink:type="simple"><named-content content-type="geo-json" specific-use="{&#34;type&#34;:&#34;Point&#34;,&#34;coordinates&#34;:[101.272667,21.901167]}" id="NCID0EXIBI" xlink:type="simple">21°54.07'N, 101°16.36'E</named-content></named-content>, 544 m alt.), 22.VII.2018, X. Mi et al. leg; 2♂ (<named-content xmlns:xlink="http://www.w3.org/1999/xlink" content-type="dwc:institutional_code" xlink:type="simple">IZCAS</named-content>-Ar41776), same locality (<named-content xmlns:xlink="http://www.w3.org/1999/xlink" content-type="dwc:verbatimCoordinates" xlink:type="simple"><named-content content-type="geo-json" specific-use="{&#34;type&#34;:&#34;Point&#34;,&#34;coordinates&#34;:[101.281667,21.900333]}" id="NCID0EHJBI" xlink:type="simple">21°54.02'N, 101°16.90'E</named-content></named-content>, 561 m alt.), 27.IV.2019, Y. Tong et al.; 1♂ (<named-content xmlns:xlink="http://www.w3.org/1999/xlink" content-type="dwc:institutional_code" xlink:type="simple">IZCAS</named-content>-Ar41777), same locality, (<named-content xmlns:xlink="http://www.w3.org/1999/xlink" content-type="dwc:verbatimCoordinates" xlink:type="simple"><named-content content-type="geo-json" specific-use="{&#34;type&#34;:&#34;Point&#34;,&#34;coordinates&#34;:[101.272700,21.917750]}" id="NCID0EXJBI" xlink:type="simple">21°55.065'N, 101°16.362'E</named-content></named-content>, 579 m alt.), 10.VIII.2018, C. Wang et al. leg. 2♂1♀ (<named-content xmlns:xlink="http://www.w3.org/1999/xlink" content-type="dwc:institutional_code" xlink:type="simple">IZCAS</named-content>-Ar41778), Mafengzhai Village (<named-content xmlns:xlink="http://www.w3.org/1999/xlink" content-type="dwc:verbatimCoordinates" xlink:type="simple"><named-content content-type="geo-json" specific-use="{&#34;type&#34;:&#34;Point&#34;,&#34;coordinates&#34;:[101.288833,21.893167]}" id="NCID0EHKBI" xlink:type="simple">21°53.59'N, 101°17.33'E</named-content></named-content>, 559 m alt.), 5.VIII.2018, Z. Bai et al. leg; 1♂ (<named-content xmlns:xlink="http://www.w3.org/1999/xlink" content-type="dwc:institutional_code" xlink:type="simple">IZCAS</named-content>-Ar41779), same locality (<named-content xmlns:xlink="http://www.w3.org/1999/xlink" content-type="dwc:verbatimCoordinates" xlink:type="simple"><named-content content-type="geo-json" specific-use="{&#34;type&#34;:&#34;Point&#34;,&#34;coordinates&#34;:[101.290000,21.890833]}" id="NCID0EXKBI" xlink:type="simple">21°53.45'N, 101°17.40'E</named-content></named-content>, 543 m alt.), 29.IV.2019, Y. Tong et al. leg.; 1♂ (<named-content xmlns:xlink="http://www.w3.org/1999/xlink" content-type="dwc:institutional_code" xlink:type="simple">IZCAS</named-content>-Ar41780), tropical rainforest (<named-content xmlns:xlink="http://www.w3.org/1999/xlink" content-type="dwc:verbatimCoordinates" xlink:type="simple"><named-content content-type="geo-json" specific-use="{&#34;type&#34;:&#34;Point&#34;,&#34;coordinates&#34;:[101.267667,21.919667]}" id="NCID0EHLBI" xlink:type="simple">21°55.18'N, 101°16.06'E</named-content></named-content>, 550 m alt.), 8.VIII.2018, C. Wang et al. leg.</p></tp:treatment-sec><tp:treatment-sec sec-type="etymology" id="SECID0EMLBI"><title>Etymology.</title><p>The specific name is a patronym of Dr. Guo Zheng (College of Life Sciences, Shenyang Normal University), one of the collectors of the type specimens; noun (name) in genitive case.</p></tp:treatment-sec><tp:treatment-sec sec-type="diagnosis" id="SECID0ERLBI"><title>Diagnosis.</title><p><italic><tp:taxon-name><tp:taxon-name-part taxon-name-part-type="genus" reg="Eriovixia">Eriovixia</tp:taxon-name-part> <tp:taxon-name-part taxon-name-part-type="species" reg="zhengi">zhengi</tp:taxon-name-part></tp:taxon-name></italic> sp. nov. resembles <italic><tp:taxon-name><tp:taxon-name-part taxon-name-part-type="genus" reg="Eriovixia">E.</tp:taxon-name-part> <tp:taxon-name-part taxon-name-part-type="species" reg="pseudocentrodes">pseudocentrodes</tp:taxon-name-part></tp:taxon-name></italic>, <italic><tp:taxon-name><tp:taxon-name-part taxon-name-part-type="genus" reg="Eriovixia">E.</tp:taxon-name-part> <tp:taxon-name-part taxon-name-part-type="species" reg="huwena">huwena</tp:taxon-name-part></tp:taxon-name></italic> and <italic><tp:taxon-name><tp:taxon-name-part taxon-name-part-type="genus" reg="Eriovixia">E.</tp:taxon-name-part> <tp:taxon-name-part taxon-name-part-type="species" reg="sticta">sticta</tp:taxon-name-part></tp:taxon-name></italic> in appearance. It differs from <italic><tp:taxon-name><tp:taxon-name-part taxon-name-part-type="genus" reg="Eriovixia">E.</tp:taxon-name-part> <tp:taxon-name-part taxon-name-part-type="species" reg="pseudocentrodes">pseudocentrodes</tp:taxon-name-part></tp:taxon-name></italic> by: 1) embolus fused with terminal apophysis at base in prolateral view vs. not fused (<xref ref-type="bibr" rid="B11">Mi et al. 2010</xref>: fig. 14); 2) conductor not curled to a pointed tip vs. curled to a pointed tip (<xref ref-type="bibr" rid="B11">Mi et al. 2010</xref>: Figs <xref ref-type="fig" rid="F14">14</xref>–<xref ref-type="fig" rid="F15">15</xref>); 3) epigyne widest at base vs. widest medially (<xref ref-type="bibr" rid="B11">Mi et al. 2010</xref>: figs 11 and 13); 4) median plate keeled vs. not keeled (<xref ref-type="bibr" rid="B11">Mi et al. 2010</xref>: fig. 12); and 5) posteriorly, abdomen square vs. pointed (<xref ref-type="bibr" rid="B11">Mi et al. 2010</xref>: figs 9–10). It differs from <italic><tp:taxon-name><tp:taxon-name-part taxon-name-part-type="genus" reg="Eriovixia">E.</tp:taxon-name-part> <tp:taxon-name-part taxon-name-part-type="species" reg="huwena">huwena</tp:taxon-name-part></tp:taxon-name></italic> in: 1) the conductor not curled to a pointed tip vs. curled to a pointed tip (<xref ref-type="bibr" rid="B8">Han and Zhu 2010</xref>: figs 8A and B); 2) having a spur at the base of the conductor vs. absent (<xref ref-type="bibr" rid="B8">Han and Zhu 2010</xref>: figs 8A and B); and 3) the spermathecae ovoid and touching each other vs. kidney-shaped and separated (Mi and Wang 2016: figs 5 and 6). It differs from <italic><tp:taxon-name><tp:taxon-name-part taxon-name-part-type="genus" reg="Eriovixia">E.</tp:taxon-name-part> <tp:taxon-name-part taxon-name-part-type="species" reg="sticta">sticta</tp:taxon-name-part></tp:taxon-name></italic> in: 1) the median apophysis having a lamella on the prolateral end vs. absent (<xref ref-type="bibr" rid="B11">Mi et al. 2010</xref>: figs 22–24); 2) having a spur at the base of the conductor vs. absent (<xref ref-type="bibr" rid="B11">Mi et al. 2010</xref>: figs 22 and 23); 3) the epigyne widest at base vs. widest medially (<xref ref-type="bibr" rid="B11">Mi et al. 2010</xref>: figs 19 and 21); and 4) the median plate keeled vs. not keeled (<xref ref-type="bibr" rid="B11">Mi et al. 2010</xref>: fig. 20).</p></tp:treatment-sec><tp:treatment-sec sec-type="description" id="SECID0EYPBI"><title>Description.</title><p><bold><italic>Male</italic></bold> (holotype, Figs <xref ref-type="fig" rid="F15">15A–D</xref>, <xref ref-type="fig" rid="F18">18D</xref>, <xref ref-type="fig" rid="F19">19H</xref>, <xref ref-type="fig" rid="F20">20H</xref>). Total length 3.90. Carapace 1.80 long, 1.50 wide. Abdomen 1.90 long, 1.50 wide. Clypeus 0.10 high. Eye sizes and interdistances: AME 0.10, ALE 0.08, PME 0.10, PLE 0.05, AME–AME 0.10, AME–ALE 0.28, PME–PME 0.13, PME–PLE 0.35, MOA length 0.33 with anterior width 0.30 and posterior width 0.30. Leg measurements: I 6.05 (1.95, 2.25, 1.35, 0.50), II 4.90 (1.55, 1.80, 1.10, 0.45), III 2.85 (1.00, 0.95, 0.55, 0.35), IV 4.25 (1.40, 1.45, 1.00, 0.40). Carapace yellow-brown with yellow radial patches, cervical groove conspicuous, cephalic protuberance wider than AME diameter at base and less than an AME diameter in length. Chelicerae, endites, labium and sternum pale yellow. Legs yellow with inconspicuous dark rings. Abdomen about 1.5 times longer than wide, approximately straight posteriorly, dorsum with a wide, greyish-brown folium; ventre greyish-yellow.</p><p><italic>Palp</italic> (Figs <xref ref-type="fig" rid="F15">15A, B</xref>, <xref ref-type="fig" rid="F18">18D</xref>): median apophysis with a lamella and 2 spurs; embolus straight, as long as terminal apophysis in apical view; conductor bent at middle part and with pointed spur at base; terminal apophysis about 2 times longer than wide, with a spur close to embolus in apical view.</p><p><bold><italic>Female</italic></bold> (paratype <named-content xmlns:xlink="http://www.w3.org/1999/xlink" content-type="dwc:institutional_code" xlink:type="simple">IZCAS</named-content>-Ar41752, Figs <xref ref-type="fig" rid="F15">15 E, F</xref>, <xref ref-type="fig" rid="F16">16</xref>). Total length 5.00. Carapace 1.60 long, 1.40 wide. Abdomen 3.70 long, 2.40 wide. Clypeus 0.08 high. Eye sizes and interdistances: AME 0.10, ALE 0.08, PME 0.10, PLE 0.05, AME–AME 0.13, AME–ALE 0.25, PME–PME 0.18, PME–PLE 0.30, MOA length 0.30 with anterior width 0.28 and posterior width 0.30. Leg measurements: I 6.20 (2.10, 2.35, 1.25, 0.50), II 5.10 (1.60, 1.95, 1.10, 0.45), III 2.90 (1.00, 1.00, 0.55, 0.35), IV 4.50 (1.55, 1.55, 0.95, 0.45). Habitus similar to those of male, but paler and with white markings in ventre. All the specimens possess a straight posterior end of abdomen.</p><p><italic>Epigyne</italic> (Fig. <xref ref-type="fig" rid="F16">16</xref>) about 1.1 times longer than wide; median plate keeled; copulatory openings narrow, curved; copulatory ducts long, directed medially, then turning laterally forming a semicircle and connected to the spermathecae ventrally; spermathecae ovoid, touching each other.</p></tp:treatment-sec><tp:treatment-sec sec-type="variation" id="SECID0E5RBI"><title>Variation.</title><p>Total length: ♂♂ 3.40–3.90; ♀♀ 3.50–5.80.</p></tp:treatment-sec><tp:treatment-sec sec-type="distribution" id="SECID0EDSBI"><title>Distribution.</title><p>China (Yunnan).</p><fig id="F15" position="float" orientation="portrait"><object-id xmlns:xlink="http://www.w3.org/1999/xlink" content-type="doi" xlink:type="simple">10.3897/zookeys.1034.60411.figure15</object-id><object-id xmlns:xlink="http://www.w3.org/1999/xlink" content-type="arpha" xlink:type="simple">6554026D-BA56-5AF2-9960-3925C91336D3</object-id><label>Figure 15.</label><caption><p><italic><tp:taxon-name><tp:taxon-name-part taxon-name-part-type="genus" reg="Eriovixia">Eriovixia</tp:taxon-name-part> <tp:taxon-name-part taxon-name-part-type="species" reg="zhengi">zhengi</tp:taxon-name-part></tp:taxon-name></italic> sp. nov., male holotype and female paratype <bold>A</bold> male palp, dorsal view <bold>B</bold> ibid., prolateral view <bold>C</bold> holotype habitus, dorsal view <bold>D</bold> ibid., lateral view <bold>E</bold> paratype habitus, dorsal view <bold>F</bold> ibid., ventral view. Scale bars: 0.1 mm (<bold>A, B</bold>); 1 mm (<bold>C–F</bold>).</p></caption><graphic xmlns:xlink="http://www.w3.org/1999/xlink" xlink:href="zookeys-1034-199-g015.jpg" position="float" orientation="portrait" xlink:type="simple" id="oo_535318.jpg"><uri content-type="original_file" xlink:type="simple">https://binary.pensoft.net/fig/535318</uri></graphic></fig><fig id="F16" position="float" orientation="portrait"><object-id xmlns:xlink="http://www.w3.org/1999/xlink" content-type="doi" xlink:type="simple">10.3897/zookeys.1034.60411.figure16</object-id><object-id xmlns:xlink="http://www.w3.org/1999/xlink" content-type="arpha" xlink:type="simple">46BEAB53-2F5E-5FC5-96B6-F9A27E108768</object-id><label>Figure 16.</label><caption><p><italic><tp:taxon-name><tp:taxon-name-part taxon-name-part-type="genus" reg="Eriovixia">Eriovixia</tp:taxon-name-part> <tp:taxon-name-part taxon-name-part-type="species" reg="zhengi">zhengi</tp:taxon-name-part></tp:taxon-name></italic> sp. nov., female paratype, epigyne <bold>A</bold> ventral view <bold>B</bold> dorsal view <bold>C</bold> lateral view <bold>D</bold> dorsal view. Scale bars: 0.1 mm.</p></caption><graphic xmlns:xlink="http://www.w3.org/1999/xlink" xlink:href="zookeys-1034-199-g016.jpg" position="float" orientation="portrait" xlink:type="simple" id="oo_535319.jpg"><uri content-type="original_file" xlink:type="simple">https://binary.pensoft.net/fig/535319</uri></graphic></fig><fig id="F17" position="float" orientation="portrait"><object-id xmlns:xlink="http://www.w3.org/1999/xlink" content-type="doi" xlink:type="simple">10.3897/zookeys.1034.60411.figure17</object-id><object-id xmlns:xlink="http://www.w3.org/1999/xlink" content-type="arpha" xlink:type="simple">3B3A593D-ED73-5C47-8ACB-592DF5FE0EBD</object-id><label>Figure 17.</label><caption><p>Male palps of <italic><tp:taxon-name><tp:taxon-name-part taxon-name-part-type="genus" reg="Eriovixia">Eriovixia</tp:taxon-name-part></tp:taxon-name></italic> spp, apical view <bold>A</bold><italic><tp:taxon-name><tp:taxon-name-part taxon-name-part-type="genus" reg="Eriovixia">E.</tp:taxon-name-part> <tp:taxon-name-part taxon-name-part-type="species" reg="ganae">ganae</tp:taxon-name-part></tp:taxon-name></italic> sp. nov. <bold>B</bold><italic><tp:taxon-name><tp:taxon-name-part taxon-name-part-type="genus" reg="Eriovixia">E.</tp:taxon-name-part> <tp:taxon-name-part taxon-name-part-type="species" reg="liuhongi">liuhongi</tp:taxon-name-part></tp:taxon-name></italic> sp. nov. <bold>C</bold><italic><tp:taxon-name><tp:taxon-name-part taxon-name-part-type="genus" reg="Eriovixia">E.</tp:taxon-name-part> <tp:taxon-name-part taxon-name-part-type="species" reg="tangi">tangi</tp:taxon-name-part></tp:taxon-name></italic> sp. nov. <bold>D</bold><italic><tp:taxon-name><tp:taxon-name-part taxon-name-part-type="genus" reg="Eriovixia">E.</tp:taxon-name-part> <tp:taxon-name-part taxon-name-part-type="species" reg="wangchengi">wangchengi</tp:taxon-name-part></tp:taxon-name></italic> sp. nov. Scale bars: 0.1 mm.</p></caption><graphic xmlns:xlink="http://www.w3.org/1999/xlink" xlink:href="zookeys-1034-199-g017.jpg" position="float" orientation="portrait" xlink:type="simple" id="oo_535320.jpg"><uri content-type="original_file" xlink:type="simple">https://binary.pensoft.net/fig/535320</uri></graphic></fig><fig id="F18" position="float" orientation="portrait"><object-id xmlns:xlink="http://www.w3.org/1999/xlink" content-type="doi" xlink:type="simple">10.3897/zookeys.1034.60411.figure18</object-id><object-id xmlns:xlink="http://www.w3.org/1999/xlink" content-type="arpha" xlink:type="simple">ADED2838-7957-5E29-8E35-34AC014CEEC9</object-id><label>Figure 18.</label><caption><p>Male palps of <italic><tp:taxon-name><tp:taxon-name-part taxon-name-part-type="genus" reg="Eriovixia">Eriovixia</tp:taxon-name-part></tp:taxon-name></italic> spp, apical view <bold>A</bold><italic><tp:taxon-name><tp:taxon-name-part taxon-name-part-type="genus" reg="Eriovixia">E.</tp:taxon-name-part> <tp:taxon-name-part taxon-name-part-type="species" reg="yaoi">yaoi</tp:taxon-name-part></tp:taxon-name></italic> sp. nov. <bold>B</bold><italic><tp:taxon-name><tp:taxon-name-part taxon-name-part-type="genus" reg="Eriovixia">E.</tp:taxon-name-part> <tp:taxon-name-part taxon-name-part-type="species" reg="yinae">yinae</tp:taxon-name-part></tp:taxon-name></italic> sp. nov. <bold>C</bold><italic><tp:taxon-name><tp:taxon-name-part taxon-name-part-type="genus" reg="Eriovixia">E.</tp:taxon-name-part> <tp:taxon-name-part taxon-name-part-type="species" reg="yunnanensis">yunnanensis</tp:taxon-name-part></tp:taxon-name></italic><bold>D</bold><italic><tp:taxon-name><tp:taxon-name-part taxon-name-part-type="genus" reg="Eriovixia">E.</tp:taxon-name-part> <tp:taxon-name-part taxon-name-part-type="species" reg="zhengi">zhengi</tp:taxon-name-part></tp:taxon-name></italic> sp. nov. Scale bars: 0.1 mm.</p></caption><graphic xmlns:xlink="http://www.w3.org/1999/xlink" xlink:href="zookeys-1034-199-g018.jpg" position="float" orientation="portrait" xlink:type="simple" id="oo_535321.jpg"><uri content-type="original_file" xlink:type="simple">https://binary.pensoft.net/fig/535321</uri></graphic></fig><fig id="F19" position="float" orientation="portrait"><object-id xmlns:xlink="http://www.w3.org/1999/xlink" content-type="doi" xlink:type="simple">10.3897/zookeys.1034.60411.figure19</object-id><object-id xmlns:xlink="http://www.w3.org/1999/xlink" content-type="arpha" xlink:type="simple">EA5E80CA-510E-59B5-9BA9-F99AD75EB93B</object-id><label>Figure 19.</label><caption><p>Eye regions of <italic><tp:taxon-name><tp:taxon-name-part taxon-name-part-type="genus" reg="Eriovixia">Eriovixia</tp:taxon-name-part></tp:taxon-name></italic> spp, lateral view <bold>A</bold><italic><tp:taxon-name><tp:taxon-name-part taxon-name-part-type="genus" reg="Eriovixia">E.</tp:taxon-name-part> <tp:taxon-name-part taxon-name-part-type="species" reg="ganae">ganae</tp:taxon-name-part></tp:taxon-name></italic> sp. nov. <bold>B</bold><italic><tp:taxon-name><tp:taxon-name-part taxon-name-part-type="genus" reg="Eriovixia">E.</tp:taxon-name-part> <tp:taxon-name-part taxon-name-part-type="species" reg="liuhongi">liuhongi</tp:taxon-name-part></tp:taxon-name></italic> sp. nov. <bold>C</bold><italic><tp:taxon-name><tp:taxon-name-part taxon-name-part-type="genus" reg="Eriovixia">E.</tp:taxon-name-part> <tp:taxon-name-part taxon-name-part-type="species" reg="tangi">tangi</tp:taxon-name-part></tp:taxon-name></italic> sp. nov. <bold>D</bold><italic><tp:taxon-name><tp:taxon-name-part taxon-name-part-type="genus" reg="Eriovixia">E.</tp:taxon-name-part> <tp:taxon-name-part taxon-name-part-type="species" reg="wangchengi">wangchengi</tp:taxon-name-part></tp:taxon-name></italic> sp. nov. <bold>E</bold><italic><tp:taxon-name><tp:taxon-name-part taxon-name-part-type="genus" reg="Eriovixia">E.</tp:taxon-name-part> <tp:taxon-name-part taxon-name-part-type="species" reg="yaoi">yaoi</tp:taxon-name-part></tp:taxon-name></italic> sp. nov. <bold>F</bold><italic><tp:taxon-name><tp:taxon-name-part taxon-name-part-type="genus" reg="Eriovixia">E.</tp:taxon-name-part> <tp:taxon-name-part taxon-name-part-type="species" reg="yinae">yinae</tp:taxon-name-part></tp:taxon-name></italic> sp. nov. <bold>G</bold><italic><tp:taxon-name><tp:taxon-name-part taxon-name-part-type="genus" reg="Eriovixia">E.</tp:taxon-name-part> <tp:taxon-name-part taxon-name-part-type="species" reg="yunnanensis">yunnanensis</tp:taxon-name-part></tp:taxon-name></italic><bold>H</bold><italic><tp:taxon-name><tp:taxon-name-part taxon-name-part-type="genus" reg="Eriovixia">E.</tp:taxon-name-part> <tp:taxon-name-part taxon-name-part-type="species" reg="zhengi">zhengi</tp:taxon-name-part></tp:taxon-name></italic> sp. nov. Scale bars: 0.1 mm.</p></caption><graphic xmlns:xlink="http://www.w3.org/1999/xlink" xlink:href="zookeys-1034-199-g019.jpg" position="float" orientation="portrait" xlink:type="simple" id="oo_535322.jpg"><uri content-type="original_file" xlink:type="simple">https://binary.pensoft.net/fig/535322</uri></graphic></fig><fig id="F20" position="float" orientation="portrait"><object-id xmlns:xlink="http://www.w3.org/1999/xlink" content-type="doi" xlink:type="simple">10.3897/zookeys.1034.60411.figure20</object-id><object-id xmlns:xlink="http://www.w3.org/1999/xlink" content-type="arpha" xlink:type="simple">DB31B245-F46E-565E-A093-5D4786E874E8</object-id><label>Figure 20.</label><caption><p>Leg II of <italic><tp:taxon-name><tp:taxon-name-part taxon-name-part-type="genus" reg="Eriovixia">Eriovixia</tp:taxon-name-part></tp:taxon-name></italic> spp, prolateral view <bold>A</bold><italic><tp:taxon-name><tp:taxon-name-part taxon-name-part-type="genus" reg="Eriovixia">E.</tp:taxon-name-part> <tp:taxon-name-part taxon-name-part-type="species" reg="ganae">ganae</tp:taxon-name-part></tp:taxon-name></italic> sp. nov. <bold>B</bold><italic><tp:taxon-name><tp:taxon-name-part taxon-name-part-type="genus" reg="Eriovixia">E.</tp:taxon-name-part> <tp:taxon-name-part taxon-name-part-type="species" reg="liuhongi">liuhongi</tp:taxon-name-part></tp:taxon-name></italic> sp. nov. <bold>C</bold><italic><tp:taxon-name><tp:taxon-name-part taxon-name-part-type="genus" reg="Eriovixia">E.</tp:taxon-name-part> <tp:taxon-name-part taxon-name-part-type="species" reg="tangi">tangi</tp:taxon-name-part></tp:taxon-name></italic> sp. nov. <bold>D</bold><italic><tp:taxon-name><tp:taxon-name-part taxon-name-part-type="genus" reg="Eriovixia">E.</tp:taxon-name-part> <tp:taxon-name-part taxon-name-part-type="species" reg="wangchengi">wangchengi</tp:taxon-name-part></tp:taxon-name></italic> sp. nov. <bold>E</bold><italic><tp:taxon-name><tp:taxon-name-part taxon-name-part-type="genus" reg="Eriovixia">E.</tp:taxon-name-part> <tp:taxon-name-part taxon-name-part-type="species" reg="yaoi">yaoi</tp:taxon-name-part></tp:taxon-name></italic> sp. nov. <bold>F</bold><italic><tp:taxon-name><tp:taxon-name-part taxon-name-part-type="genus" reg="Eriovixia">E.</tp:taxon-name-part> <tp:taxon-name-part taxon-name-part-type="species" reg="yinae">yinae</tp:taxon-name-part></tp:taxon-name></italic> sp. nov. <bold>G</bold><italic><tp:taxon-name><tp:taxon-name-part taxon-name-part-type="genus" reg="Eriovixia">E.</tp:taxon-name-part> <tp:taxon-name-part taxon-name-part-type="species" reg="yunnanensis">yunnanensis</tp:taxon-name-part></tp:taxon-name></italic><bold>H</bold><italic><tp:taxon-name><tp:taxon-name-part taxon-name-part-type="genus" reg="Eriovixia">E.</tp:taxon-name-part> <tp:taxon-name-part taxon-name-part-type="species" reg="zhengi">zhengi</tp:taxon-name-part></tp:taxon-name></italic> sp. nov. <bold>A, C–H</bold> male <bold>B</bold> female. Scale bars: 0.5 mm.</p></caption><graphic xmlns:xlink="http://www.w3.org/1999/xlink" xlink:href="zookeys-1034-199-g020.jpg" position="float" orientation="portrait" xlink:type="simple" id="oo_535323.jpg"><uri content-type="original_file" xlink:type="simple">https://binary.pensoft.net/fig/535323</uri></graphic></fig><fig id="F21" position="float" orientation="portrait"><object-id xmlns:xlink="http://www.w3.org/1999/xlink" content-type="doi" xlink:type="simple">10.3897/zookeys.1034.60411.figure21</object-id><object-id xmlns:xlink="http://www.w3.org/1999/xlink" content-type="arpha" xlink:type="simple">21AF1549-97F3-5AAD-9812-E99ABDAECB3C</object-id><label>Figure 21.</label><caption><p><italic><tp:taxon-name><tp:taxon-name-part taxon-name-part-type="genus" reg="Eriovixia">Eriovixia</tp:taxon-name-part> <tp:taxon-name-part taxon-name-part-type="species" reg="jianfengensis">jianfengensis</tp:taxon-name-part></tp:taxon-name></italic> Han &amp; Zhu, 2010 <bold>A</bold> male palp, dorsal view <bold>B</bold> ibid., prolateral view <bold>C</bold> ibid., apical view <bold>D</bold> eye region of male, lateral view. Scale bars: 0.1 mm.</p></caption><graphic xmlns:xlink="http://www.w3.org/1999/xlink" xlink:href="zookeys-1034-199-g021.jpg" position="float" orientation="portrait" xlink:type="simple" id="oo_535324.jpg"><uri content-type="original_file" xlink:type="simple">https://binary.pensoft.net/fig/535324</uri></graphic></fig></tp:treatment-sec><tp:treatment-sec><!--Section generated to contain objects referenced in tp:taxon-treatment.--><fig id="F14" position="float" orientation="portrait"><object-id xmlns:xlink="http://www.w3.org/1999/xlink" content-type="doi" xlink:type="simple">10.3897/zookeys.1034.60411.figure14</object-id><object-id xmlns:xlink="http://www.w3.org/1999/xlink" content-type="arpha" xlink:type="simple">04F4DD9C-F2D7-5F50-9067-8E6C5C49D020</object-id><label>Figure 14.</label><caption><p><italic><tp:taxon-name><tp:taxon-name-part taxon-name-part-type="genus" reg="Eriovixia">Eriovixia</tp:taxon-name-part> <tp:taxon-name-part taxon-name-part-type="species" reg="yunnanensis">yunnanensis</tp:taxon-name-part></tp:taxon-name></italic>, epigyne <bold>A</bold> ventral view <bold>B</bold> dorsal view <bold>C</bold> lateral view <bold>D</bold> dorsal view. Scale bars: 0.1 mm.</p></caption><graphic xmlns:xlink="http://www.w3.org/1999/xlink" xlink:href="zookeys-1034-199-g014.jpg" position="float" orientation="portrait" xlink:type="simple" id="oo_535317.jpg"><uri content-type="original_file" xlink:type="simple">https://binary.pensoft.net/fig/535317</uri></graphic></fig></tp:treatment-sec><ref-list><ref id="B11"><mixed-citation xmlns:xlink="http://www.w3.org/1999/xlink" xlink:type="simple"><person-group><name name-style="western"><surname>Mi</surname><given-names>XQ</given-names></name><name name-style="western"><surname>Peng</surname><given-names>XJ</given-names></name><name name-style="western"><surname>Yin</surname><given-names>CM</given-names></name></person-group> (<year>2010</year>) <article-title>The orb-weaving spider genus <italic><tp:taxon-name><tp:taxon-name-part taxon-name-part-type="genus">Eriovixia</tp:taxon-name-part></tp:taxon-name></italic> (<tp:taxon-name><tp:taxon-name-part taxon-name-part-type="order">Araneae</tp:taxon-name-part></tp:taxon-name>: <tp:taxon-name><tp:taxon-name-part taxon-name-part-type="family">Araneidae</tp:taxon-name-part></tp:taxon-name>) in the Gaoligong Mountains, China.</article-title><source>Zootaxa</source><volume>2488</volume>: <fpage>39</fpage>–<lpage>51</lpage>. <ext-link xlink:type="simple" ext-link-type="doi" xlink:href="10.11646/zootaxa.2488.1.3">https://doi.org/10.11646/zootaxa.2488.1.3</ext-link></mixed-citation></ref><ref id="B8"><mixed-citation xmlns:xlink="http://www.w3.org/1999/xlink" xlink:type="simple"><person-group><name name-style="western"><surname>Han</surname><given-names>GX</given-names></name><name name-style="western"><surname>Zhu</surname><given-names>MS</given-names></name></person-group> (<year>2010</year>) <article-title>Taxonomy and biogeography of the spider genus <italic><tp:taxon-name><tp:taxon-name-part taxon-name-part-type="genus">Eriovixia</tp:taxon-name-part></tp:taxon-name></italic> (<tp:taxon-name><tp:taxon-name-part taxon-name-part-type="order">Araneae</tp:taxon-name-part></tp:taxon-name>: <tp:taxon-name><tp:taxon-name-part taxon-name-part-type="family">Araneidae</tp:taxon-name-part></tp:taxon-name>) from Hainan Island, China.</article-title><source>Journal of Natural History</source><volume>44</volume>(<issue>43–44</issue>): <fpage>2609</fpage>–<lpage>2635</lpage>. <ext-link xlink:type="simple" ext-link-type="doi" xlink:href="10.1080/00222933.2010.507315">https://doi.org/10.1080/00222933.2010.507315</ext-link></mixed-citation></ref></ref-list></tp:taxon-treatment>
